# Supplementary material for: Reconstructing the age and historical biogeography of the ancient flowering-plant family Hydatellaceae (Nymphaeales)
Source: BMC Evol Biol. 2014 May 13;14:102. doi: 10.1186/1471-2148-14-102 (PMC4030046; doi:10.1186/1471-2148-14-102)
Supplement: Additional file 2 — Seed plant alignment matrix. [file 1471-2148-14-102-S2.zip]

Archive with 1 entries (1 files):
- 2517749011221229_MOESM2_ESM.nexus
