# Supplementary material for: Reconstructing the age and historical biogeography of the ancient flowering-plant family Hydatellaceae (Nymphaeales)
Source: BMC Evol Biol. 2014 May 13;14:102. doi: 10.1186/1471-2148-14-102 (PMC4030046; doi:10.1186/1471-2148-14-102)
Supplement: Additional file 2 — Seed plant alignment matrix. [file 1471-2148-14-102-S2.zip › 2517749011221229_MOESM2_ESM.nexus]

#NEXUS
[written Mon Apr 28 18:30:57 PDT 2014 by Mesquite  version 2.75 (build 564)]
[Note: This file contains the seed plant alignment of 17 examplar seed plants for 13 plastid regions in nexus format. This was used in the random local clocks analysis.]

BEGIN TAXA;
	TITLE Taxa;
	DIMENSIONS NTAX=17;
	TAXLABELS
		Pinus Cycas Ginkgo Amborella 'Trithuria_submersa' 'Trithuria_filamentosa' 'Trithuria_cowieana' Cabomba Nuphar Nymphaea Schisandra Trimenia Austrobaileya Nandina Platanus Acorus Spathiphyllum 
	;

END;


BEGIN CHARACTERS;
	TITLE  Character_Matrix;
	DIMENSIONS  NCHAR=8832;
	FORMAT DATATYPE = DNA GAP = - MISSING = ?;
	MATRIX
	Pinus                  ??????ATGAGAAAAAATCCTCTTGTTCTTGGGGTTTCCGCAAGTGTAGAAACAAAT------GTGGGACGTATTGCTCAAATCATTGGCCCAGTACTGGATGTCTCTTTTCCTCCAGGTAATATGCCTAATATTTACAATTCATTGATA------GTTAAGGGTCAAGGTACAGCCGGTCAAGAAATTCAGGTTACTTGTGAGGTACAACAATTATTAGGAAATCATAAGGTTAGAGCTGTAGCTATGAGTGCTACAGATGGTTTGACGAGAGGAATGAGAGTGATTGACACGGGAGCTCCTCTAAGTGTTCCAGTTGGTGGAGCTACTCTCGGACGAATTTTCAATGTTCTTGGAGAACCTGTCGATAATTTGGGTCCTGTAGATGCTGGCATAACATCTCCTATTCATAGACCTGCTCCCGCCTTTACAGAGTTGGATACAAAATTATCCATCTTCGAAACAGGCATTAAAGTAGTAGATCTTTTGGCTCCTTACCGCCGTGGGGGAAAAATTGGTTTATTTGGAGGAGCTGGAGTGGGTAAAACAGTACTCATTATGGAGTTGATCAACAACATTGCTAAGGCTCATGGAGGGGTATCTGTATTTGGAGGAGTAGGAGAACGTACCCGTGAAGGGAATGATCTTTACATGGAAATGAAAGAATCGGGAGTAATTGATGAACAAAAAATATCAGAATCAAAAGTGGCTCTGGTCTATGGTCAGATGAATGAACCACCGGGAGCTCGCATGAGAGTCGGTTTAACTGCTCTAACCATGGCCGAATATTTCCGAGATGTCAATGAGCAAGACGTACTATTATTTATTGATAACATCTTCCGTTTTGTCCAAGCGGGATCAGAGGTATCCGCCCTATTAGGCAGAATGCCTTCCGCCGTGGGTTATCAGCCAACTCTTAGCACGGAAATGGGTTCTTTGCAAGAGAGAATTACTTCCACAAAAAAGGGATCCATAACCTCGATTCAAGCAGTTTATGTACCTGCTGACGACTTGACCGACCCTGCTCCTGCTACGACATTTGCACATTCAGATGCTACTACCGTACTATCGAGAGGATTAGCTGCGAAGGGTATCTATCCAGCAGTGGATCCTTTAGATTCAACATCGACTATGCTCCAACCTTGGATCGTAGGCGAAGAACATTACGAAACTGCACAAGGGGTTAAGCAAACTTTACAACGTTATAAGGAACTTCAAGACATTATAGCTATTCCTGGACTGGATGAATTATCGGAGGAAGATCGTTTAATCGTGGCAAGAGCAAGAAAAATTGAACGTTTCCTATCACAACCCTTTTTCGTAGCAGAGGTATTCACAGGTTCCCCGGGCAAATATGTGGGTCTCATGGAAACAATTAGAGGTTTTCAAATGATCCTTTCTGGAGAATTAGATGGTCTTATCGAACAGTCTTTTTATTTGGTGGGTAATATTGATGAAGCTACCGCGAAGGCTATAAACTCCAGCATGGAAAGT------------TAA-----------------------------------------------------------------------------------------------------------------------------------------------------------------------------------------------------------------------------------------------------------------------------------------------------------------------------------------------------------------------------------------------------------------------------------------------------------------------------------------------------------------------------------------------------------------------------------------------------------------------------------------------------------------------------------------------------------------------------------------------------------------------------------------------------------------------------------------------------------------------------------------------------------------------------------------------------------------------------------------------------------------------------------------------------------------------------------------------------------------------------------------------------------------------------------------------------------------------------------------------------------------------------------------------------------------------------------------------------------------------------CGTCGTATTGAATGATCCTGGACGGTTAATTTCTGTACATATAATGCATACAGCTCTAGTTGCTGGTTGGGCTGGTTCAATGACTCTGTACGAATTAGCAGTTTTTGATCCATCCGATCCTGTTCTTGATCCAATGTGGAGACAAGGTATGTTCGTTATACCTTTTATGACTCGTTTGGGAATAAAGGATTCATGGAGTGGATGGAACATCACCGGAGAAACTGTAATTAATCCCGGTATTTGGAGTTATGAAGGTGTGGCCGTGGCACATATCGTGTTTTCTGGCCTGTGCTTTTTGGCAGCTATCTGGCATTGGGTATATTGGGATCTGGACATATTCTGTGATGAACGTACGGGAAAACGTTGTTTAGATTTGCCAAAAGTATTTGGAATTCATTTATTCCTCTCAGGAGTAGCTTGTTTCGGATTTGGAGCATTTCATGTAACGGGTTTGTATGGTCCTGGGATATGGGTGTCTGATCCTTATGGACTAACTGGAAAAATACAACCAGTGGATCCAGCATGGGGAGCTGAAGGTTTTGATCCTTTTGTTCCAGGAGGAATAGCTTCTCATCATATAGCAGCGGGTATTTTGGGTATATTAGCAGGTCTATTCCATCTCAGTGTTCGTCCTCCCCAACGTTTATACGTAGGATTACGCATGGGGAATATTGAAACGGTCCTATCCAGCAGTATTGCTGCTGTGTTTTTTGCAGCTTTCATTGTTGCTGGGACCATGTGGTATGGCTCCGCAACTACTCCGGTCGAATTATTCGGTCCCACTCGTTACCAGTGGGATCAGGGATACTTCCAACAAGAAATAGATCGACGGGTTCGTGCCGGTCTGGCCGAAAATTTAAGCCTATCAGAAGCTTGGTCCAAAATTCCCGAGAAACTCGCTTTTTATGATTACATTGGTAATAATCCAGCTAAGGGGGGGTTATTCAGAGCAGGTGCAATGGACAATGGAGATGGAATAGCTGTTGGTTGGTTAGGACACCCTATCTTCAAAGATAAGGAGGGAAATGAGCTTTTTGTACGTCGTATGCCTACCTTTTTCGAAACATTTCCAGTAGTTCTGGTGGACAAAGAAGGAATTGTGAAAGCCGATGTTCCTTTTAGGAGGGCAGAATCAAAGTATAGTGTTGAACAAGTAGGTGTAACTGTTGAGTTCTATGGTGGTGGACTTGACAGGGTCAGTTTTGGTGATCCTGCTATAGTTAAAAAATACGCTAGACGTGCTCAATTAGGTGAAATTTTTGAATTAGATCGTGCTACTCTAAAATCTGATGGTGTTTTTCGTAGTAGTCCAAGGGGTTGGTTTACTTTTGGACATGCTACATTTGCTCTCCTTTTCTTTTCTGGACACATTTGGCATGGTGCTAGGACCTTATTCAGAGATGTTTTTGCTGGTATCGACTCGGATCTGGATGATCGAATAGAATTTGGAGCATTCCAAAAACTGGGAGATCCAACTACTAAAAGACAAGTGGTA------------TGA--TGGAACTATAGCTTTAGCTGGTCGTGATCAAGAAACCACTGGTTTCGCTTGGTGGGCCGGTAATGCCCGACTTATCAATTTGTCGGGTAAATTGCTTGGGGCTCACGTGGCTCATGCCGGATTAATTGTATTCTGGGCCGGAGCAATGAACCTATTCGAAGTGGCTCATTTCGTACCGGAAAAACCTATGTATGAACAAGGATTGATTCTGCTTCCCCATCTAGCTACTCTAGGATGGGGAGTCGGTCCTGGTGGGGAAATCGTGGACACTTTTCCATATTTTGTATCTGGGGTACTTCACTTAATTTCTTCTGCGGTTTTAGGTTTTGGTGGTATTTATCATGCACTCATAGGACCCGAAACTTTAGAAGAATCTTTTCCATTCTTTGGCTATGTATGGAAAGATAGAAACAAAATGACCACAATTTTGGGTATTCACCTAATCTTGCTAGGTGTTGGTGCTTTTCTTCCAGTGCTAAAAGCTTTGTATTTTGGAGGTGTATATGATACTTGGGCTCCCGGCGGTGGAGATGTAAGAAAAATTACGAACCCGACACTTAACCCAAGTGCTATATTTGGTTATTTACTGAAATCTCCTTTCGGAGGAGAAGGATGGATCGTTAGCGTGGACAATCTAGAAGATGTAATTGGAGGACATGTATGGTTAGGTTCCATTTGTATCTTCGGTGGTATCTGGCATATCTTAACCAAACCTTTTGCATGGGCTCGCCGTGCATTCGTATGGTCCGGAGAAGCTTATTTGTCCTATAGTTTAGCGGCTCTATCCCTCTTTGGTTTTATTGCTTGTTGTTTTGTTTGGTTCAACAATACCGTTTATCCCAGTGAATTTTATGGGCCCACCGGCCCAGAAGCCTCTCAAGCTCAAGCGTTTACTTTTTTAGTTAGAGACCAACGTCTTGGAGCTAGTGTGGGGTCTGCCCAAGGACCTACTGGTTTAGGTAAATACCTTATGCGTTCTCCGACTGGAGAAATTATCTTTGGAGGGGAAACGATGCGTTTTTGGGATCTCCGTGCTCCTTGGTTGGAACCCCTAAGGGGCCCTAATGGTTTGGATCTGAGCAAGTTGAGAAAAGACATACAGCCTTGGCAGGAACGACGTTCAGCAGAATATATGACTCATGCTCCTTTAGGTTCTTTAAATTCTGTGGGTGGTGTAGCTACCGAAATCAATGCGGTGAATT----TTTCGTTTTTGTGGGTTGGTCCGGTCTATTGCTCTTTCCTTGTGCCTATTTTGCCTTAGGTGGATGGTTCACGGGTACAACCTTTGTGACTTCATGGTATACTCACGGATTGGCCAGTTCCTATCTGGAAGGTTGTAATTTCCTAACTGCCGCAGTTTCTACTCCTGCTAATAGTTTAGCACATTCTTTGCTGCTATTATGGGGTCCCGAAGCACAAGGAGATTTGACTCGTTGGTGTCAATTAGGTGGTCTATGGACCTTCGTTGCTCTTCACGGTGCTTTCGGTCTAATAGGTTTCATGTTACGTCAATTTGAACTTGCTCGATCTGTACAATTGCGACCTTATAATGCAATTGCATTCTCTGCTCCAATTGCTGTCTTTGTTTCTGTATTTTTGATCTATCCATTGGGACAGTCCGGTTGGTTTTTCGCACCTAGTTTTGGTGTAGCAGCTATTTTCCGTTTTATCCTCTTCTTTCAAGGTTTTCATAATTGGACCTTGAATCCATTTCATATGATGGGAGTTGCCGGAGTATTGGGTGCTGCTCTTCTATGCGCTATTCATGGTGCTACCGTGGAAAATACTTTATTTGAAGATGGTGATGGTGCAAATACGTTCCGTGCTTTTAACCCGACTCAAGCCGAAGAGACTTATTCCATGGTCACTGCTAACCGCTTCTGGTCCCAGATTTTTGGGGTTGCTTTTTCCAATAAACGTTGGTTACATTTCTTCATGTTATTTGTGCCAGTGACCGGTTTATGGATGAGTGCCATTGGAGTAGTTGGTCTAGCTCTAAACTTACGTGCCTATGATTTTGTTTCCCAGGAGATCCGTGCAGCAGAAGATCCTGAATCTGAGACTTTCTACACAAAAAATATTCTCCTGAACGAAGGTATTCGTGCTTGGATGGCGGCTCAAGATCAGCCTC-------------TGACATTATTACTAGTATTAGATACTGGGTTATCCATAGCATTACCATACCTTCTCTATTCATTGCAGGTTGGTTATTTGTAAGCACGGGTTTGGCTTATGATGTGTTCGGGAGCCCCCGGCCAAATGAGTATTTCACAGAAAGTCGACAAGAGGTTCCATTAGTAACTGGCCGTTTCGATCCGTTAGAGCAACTCGATGAATTTACTAGATCTTTTTAGATGACTATAGATAGAACTTATCCAATTTTTACAGTTAGATGGTTGGCCGTTCACGGGCTAGCTATCCCTACAGTTTTTTTCTTGGGATCAATATCGGCAATGCAGTTCATCCAACGATAAATGGCTACACAGACCATTGATGATACTTCC---AAAACCACG------------CCAAAAGAAACCCTTGTAGGAACGACCTTAAAACCGCTTAATTCAGAATATGGTAAAGTAGCTCCTGGAT--ATGGCCGATACCACTGGAAGGATCCCTCTTTGGTTGATAGGTACTGTAACTGGTATTATCGTGATTGGTCTACTGGGTGTCTTTTTCTATG--ATGACACGA------CCGAACCCGAACGACCAAAATGTTGAATTGAATCGTACCAGTCTCTACTGGGGGTTGCTACTAATTTTTGTACTTGCTGTTCCATTCTCCAATTATTTTTTCAATTAGATGGAAACTGCAACCTTAGTCACCATCTCCATATCTTGTTTACTTGTAAGCTTTACTGGTTATGCCCTATACACCGCCTTTGGGCAACCCTCTAAACAACTTAGGGATCCTTTTGAGGATCACGAGGACTAAATGGAAGCATTGGTTTATACATTCCTGTTGGTATCGACCCTAGGGATAATCTTTTTCGCTATTTTCTTCCGAGAACCACCCAAACTTCCGACTAAAGGG---------------GGAAAATAA--------------------------TAGTGTCGGATTCAAAGCTGGTGTTAAAGATTACAGATTAACTTATTATACTCCTGAATATCAGACCAAAGATACAGATATCTTGGCAGCATTCCGAGTAACTCCTCAACCCGGGGTGCCACCTGAAGAAGCGGGAGCAGCAGTAGCTGCTGAATCTTCCACCGGTACATGGACCACTGTTTGGACCGATGGACTTACTAGTCTCGATCGTTACAAGGGGCGATGCTATGACATCGAGCCCGTTCCTGGAGAGGAGACTCAATTTATTGCCTATGTAGCTTACCCCTTAGACCTTTTCGAAGAAGGTTCTGTTACTAACTTGTTCACTTCCATTGTAGGTAATGTATTTGGATTCAAGGCCTTACGGGCTCTACGTTTGGAAGATTTGCGGATTCCCCCTTCTTATTCCAAAACTTTTCAGGGTCCACCTCATGGTATCCAAGTTGAAAGAGATAAATTGAACAAATATGGTCGTCCTTTATTGGGATGTACTATCAAACCAAAATTGGGTCTATCAGCCAAAAACTATGGTAGAGCAGTTTACGAATGTCTCCGTGGTGGACTCGATTTTACTAAGGATGATGAGAACGTAAATTCCCAACCATTCATGCGCTGGAGAGATCGTTTTGTCTTTTGTGCGGAAGCCCTTAATAAGGCTCAGGCTGAGACGGGTGAAATTAAGGGACATTATTTGAATGCTACTGCAGGTACATGTGAAGAAATGATGAAAAGGGCAATATTTGCAAGAGAATTGGGAGTTCCTATCGTTATGCATGACTACCTGACGGGAGGTTTTACCGCAAATACTTCTTTGGCTCATTATTGCCGAGACAACGGCCTACTTCTTCACATTCACCGCGCGATGCATGCAGTTATTGACAGACAAAGAAATCATGGTATGCATTTCCGGGTACTGGCTAAAGCATTGCGTATGTCCGGTGGAGATCATATTCACGCCGGTACTGTAGTAGGTAAACTTGAAGGTGAACGAGACGTAACTTTAGGGTTTGTTGATCTACTGCGTGATGATTTTATCGAAAAAGATCGAAGTCGTGGTATTTACTTCACTCAAGATTGGGTATCTATGCCAGGTGTTCTGCCCGTAGCTTCAGGAGGTATTCACGTTTGGCATATGCCTGCTCTGACCGAGATCTTTGGGGATGATTCCGTACTACAGTTTGGTGGGGGAACTTTGGGACATCCTTGGGGAAATGCACCTGGTGCAGTAGCTAATCGGGTTGCTCTAGAAGCTTGTGTACAAGCTCGTAATGAAGGACGTGATCTTGCTCGTGAAGGTAATGAAGTGATCCGTGAAGCTTGTAAATGGAGTCCTGAACTAGCTGCTGCTTGTGAAATATGGAAGGAGATCAAATTT
	Cycas                  ------------------------GCTCTTGGGGTTCCCACACTTGTGGAAAAGAAT------GTGGGACATATTGTTCAAATCATTGGCCCAGTACTGGATGTAGTTTTTTCTCCAGGCAATATGCCTAATATTTTAAATTCTTTGATA------ATTAAGGGCAAAGATACGGCTGGTCAAGAAATTAATGTTACTTGCGAGGTACAACAATTATTGGGAAATAATAAAGTGAGAGCTGTAGCTATGAGTGCTACAGATGGTCTGAAGAGAGGAATGAAAGTAATTGACACAGGAGCTCCCCTGAGTGTTCCGGTTGGTGGAGCTACTCTCGGACGAATTTTCAATGTTATTGGAGAACCTGTCGATAATTTAGGTCCTGTAGATGCTCGCACAACATCTCCTATTCATAGACCCGCTCCTGCCTTTATACAGTTGGATACAAAGTTATCAATCTTCGAAACAGGCATTAAAGTGGTGGATCTTTTAGCTCCTTACCGCCGTGGAGGAAAAATAGGACTATTCGGGGGAGCTGGGGTAGGTAAAACAGTGCTCATCATGGAATTAATCAACAATATTGCTAAGGCTCATGGAGGTGTATCTGTATTTGGCGGAGTAGGAGAACGCACCCGTGAGGGAAATGATCTTTACGTTGAAATGAAAGAATCGGGAGTAATTAATGAACAAGATATCTCGGGATCGAAAGTAGCTCTGGTCTATGGCCAGATGAATGAACCACCAGGAGCTCGTATGAGAGTTGGGTTAACCGCCCTAACCATGGCTGAATATTTCCGAGATGTCAATGAGCAAGACGTACTTTTATTTATCGACAATATCTTCCGTTTTGTCCAAGCGGGATCAGAAGTATCTGCATTATTAGGCAGAATGCCTTCCGCTGTGGGTTATCAGCCAACTCTTAGTACAGAAATGGGTTCTTTGCAGGAAAGAATTACTTCTACCAAAGAGGGATCTATAACCTCCATTCAAGCAGTTTATGTACCTGCAGACGATTTGACCGACCCCGCTCCTGCTACAACATTTGCACATTTAGATGCTACTACCGTATTATCGAGAGGATTAGCTGCCAAAGGCATCTATCCAGCAGTAGATCCTTTAGATTCAACATCGACCATGCTCCAACCTTGGATCGTGGGCGAAGAACATTATGAAACTGCACAAGGAGTCAAGCAAACTTTACAGCGTTATAAAGAACTTCAAGACATTATAGCTATTCTTGGACTGGACGAATTATCAGAAGAAGATCGTTTAACCGTAGCAAGAGCACGAAAGATTGAACGTTTCTTATCACAACCCTTTTTTGTAGCAGAGGTATTCACTGGTTCCCCGGGTAAATATGTCGGTCTCGTAGAAACAATTAGAGGTTTTAAAATGATCCTTTCCGGAGAAT?AGATGGTCTTCCCGAACAGGCCTTTTATTTGGTGGGTAACATTGATGAAGCTACCGCGAAGGCTATGAACTTAAAAGTGGAGAAT------------TAA-----------------------------------------------------------------------------------------------------------------------------------------------------------------------------------------------------------------------------------------------------------------------------------TACTACTGTCGGAATCATGGTTATGATCTACAGTGATAATTATATGTCTCATGACCAAGGATATGTGAGGTTCTTTGCTTATCTTAGTCTTTTTAATGCTTCTATGTTGGGACTAGTGATTAGCCCTAATCTAGTACAAATATATATATTTTGGGAATTAGTAGGAATGTGTTCTTATTTATTAATAGGTTCCTGGTTTACTCGACCCAGTGCAGCCAATGCCTGTCAAAAAGCGTTTATTACTAATCGTATAGGAGATTTTGGACTATTATTAGGAATTCTAGGATTTTATCAGATAACGGGTAGTTTCAAATTTAGATATTTATTGGGAAGATCTAACGAATCG---ATTGCTAGT---------------------------AATGAAGTTAGTTCATTCTTTGCTACTCTGTGTGCTTTTCTCTTATTTTTAGGTCCAGTAGCTAAATCCGCACAATTTCCACTTCATGTATGGTTACCTGATGCTATGGAAGGGCCTACCCCTATATCAGCTCTTATACATGCCGCTACTATGGTAGCAGCAGGAATTTTTCTCGTAGCTCGATTGTTCCCTCTTTTCAAAGCTCTACCTTTCATAATGAATCTCATCTCTTGGACAGGTGGAATAACGGCTCTATTGGGAGCGACTATGGCTCTTGCTCAAAGTGATCTTAAAAGAGGTTTGGCTTATTCTACTATGTCCCAATCAGGTTATATGGTGTTAGCTCTAGGTACAGGTTCTTATCGAGCTGCTTTGTTCCATCCGATTACACATGCCTATTCTAAAGCGTTATTGTTCCTAGGATCTGGATCAGTGATTCATTCCATGGAATCTCTTGTTGGATATTGCCCCGCTGAAAGTCAGAATATGGTTCTCATGGGTGGTTTAAGTAAATACATGCCAATTACAGGAACAACCTTTCTTTTAGGTACACTTTCTCTTTGTGGTATTCCCCCCTTTGCTTGTTTTTGGTCTAAGGATGAAATTATTAGTGATAGTTGGCTATATTCTACCATTCTTGGGGGGATAGCTCGATCCGCAGCA--CGTCGTATTGAATGATCCTGGCCGGTTGCTCTCTGTACATATAATGCATACAGCTCTAGTTTCTGGT?GGGCCGGTTCAATGGCTCTGTACGAATTAGCAGTTTT?GATCCATCCGATCCTGTTCTTGATCCAATGTGGAGACAAGGTATGTTCGTTATACCTTTTATGACTCGTTTGGGAATAAACAATTCATGGGGTGGGTGGAGTATCACCGGAGAAACTGTAACCAATCCAGGTCTTTGGAGTTATGAAGGTGTGGCCGGGGCACATATTGTGTTTTCTGGCTTGTGCTTTTTGGCAGCTATTTGGCATTGGGTCTATTGGGATCTAGACATATTCTGTGATGAACGTACAGGAAAACCTTCTTTAGATTTGCCCAAGATCTTCGGAATTCATTTGTTCCTCTCAGGAGTAGCTTGTTTCGGATCTGGAGCGTTTCATGTAACGGGTTTGTATGGTCCTGGAATATGGGTGTCTGATCCTTATGGACTAACTGGAAAAATACAACCTGTAAATCCAGCGTGGGGAGCTGAGGGTTTTGATCCTTTTGTTCCGGGAGGAATAGCTTCTCACCATATTGCAGCAGGTATATTGGGTATCTTAGCAGGTTTATTCCATCTCAGTGTTCGCCCCCCCCAACGTTTATACAAAGGATTACGTATGGGGAATATTGAAACTGTCCTATCCAGCAGTATTGCCGCTGTGTTCTTTGCAGCTTTCATTGTCGCTGGAACCATGTGGTATGGCTCCGCAACTGCTCCGGTCGAATTATTTGGTCCTACTCGTTACCAGTGGGATCAGGGATATTTTCAACAAGAAATAGATCGACGGGTTCGTGCCGGTTTGTCCGAAAATCTAAGTTTATCGGAAGCTTGGTCCAAAATTCCCGAGAAACTAGCTTTTTATGATTACATCGGTAATAATCCAGCTAAAGGAGGGTTATTCAGAGCAGGTGCGATGGACAATGGAGATGGAATAGCTGTTGGTTGGTTAGGACACCCTATCTTTAGAGATAAAGAAGGACATGAGCTTTTTGTACGTCGTATGCCTACTTTTTTTGAGACATTTCCAGTAGTTCTGGTGGATGAAGAAGGAATTGTGAAAGCCGATGTTCCTTTTAGGAGAGCAGAATCAAAGTATAGTGTCGAACAGGTAGGTGTAACTGTCGAATTCTATGGGGGTGAACTTGATGGGGTTAGTTTTGGTGATCCTGCTACAGTGAAAAAATATGCTAGGCGTGCTCAATTAGGTGAAATTTTCGAATTGGATCGTGCTACACTGAAATCCGATGGTGTTTTTCGTAGTAGTCCAAGGGGTTGGTTCACTTTCGGACATGCCACATTTGCTCTTCTTTTCTTTTTCGGACACATTTGGCATGGTGCTAGAACTTTGTTCAGAGATGTTTTTGCTGGTATCGACCCGGATTTAGATGCCCAAGTAGAATTTGGAGCATTCCAAAAACTAGGAGATCCCACTACTAAAAGACAAATAGTA------------TGA--TGGAACTCTAGCTTTAGCTGGTCGTGACCAAGAAACCACCGGTTTCGCTTGGTGGGCCGGTAATGCTCGACTTATCAATTTGTCTGGTAAATTACTTGGGGCCCACGTAGCCCATGCCGGATTAATTGTATTCTGGGCTGGAGCAATGAACTTATTTGAAGTGGCTCATTTCGTACCGGAAAAGCCTATGTATGAACAAGGATTGATTTTACTTCCCCATCTAGCTACTCTAGGATGGGGAGTAGGTCCTGGTGGGGAAGTCGTGGACACTTTTCCATATTTTGTATCTGGGGTACTTCACTTGATTTCCTCTGCAGTTCTAGGTTTCGGTGGTATTTACCATGCACTTATAGGACCCGAAACTCTCGAGGAATCCCTTCCATTTTTTGGTTATGTATGGAAAGATAGAAGCAAAATGACCACAATTTTAGGTATTCACCTAATCTTGCTAGGTGTTGGTGCTTTTCTTCTAGTGCTCAAGGCTTTGTATTTTGGAGGTGTATATGATACCTGGGCTCCTGGTGGTGGGGATGTAAGAAAAATTACGAACCTGACTCTTAGCCCAAGTGTTATATTTGGTTATTTACTCGAGTCCCCCTTTGGGGGAGAGGGATGGATTGTTAGTGTGGACAATCTAGAAGATATAATTGGGGGACATGTATGGTTAGGTTCTATTTGTATCTTCGGGGGTATCTGGCATATCTTAACCAAACCTTTTGCATGGGCCCGTCGTGCGTTTGTATGGTCTGGAGAAGCTTACTTGTCTTATAGCTTAGGGGCTCTCTCTGTCTTTGGTTTCATTGCTTGTTGTTTTGTTTGGTTCAACAATACAGCTTATCCCAGTGAATTCTATGGGCCTACCGGCCCAGAAGCCTCTCAAGCTCAAGCGTTCACTTTTCTAGTTAGAGACCAACGTCTTGGAGCTAATGTGGGGTCCGCCCAGGGACCTACCGGTTTGGGTAAATACCTTATGCGTTCTCCTACCGGAGAGATTATCTTCGGAGGAGAAACAATGCGCTTTTGGGATCTTCGTGCTCCCTGGTTGGAACCTCTAAGGGGTCCTAATGGTTTGGACCTGAGTAGGCTGAAAAAAGACATACAGCCTTGGCAAGAACGACGTTCGGCGGAATATATGACTCATGCTCCTTTGGGTTCTTTGAATTCCGTGGGTGGTGTAGCTACCGAGATTAATGCGGT---------TTTCGTTTTTGTGGGTTGGTCTGGTCTATTGCTCTTTCCTTGTGCCTATTTTGCCCTAGGTGGATGGTTCACGGGTACAACCTTTGTAACTTCATGGTATACTCATGGATTGGCCAGTTCTTATTTGGAGGGCTGTAATTTTTTGACCGCCGCAGTTTCTACTCCTGCTAATAGTTTAGCACATTCCCTGCTGCTATTATGGGGTCCTGAAGCACAAGGAGATTTTACTCGTTGGTGTCAATTAGGTGGTCTATGGACTTTCGTTGCTTTTCATGGTGGTTTTGGTCTAATAGGCTTCATGCTACGCCAATTCGAACTTGCTCGATCTGTACAATTGCGACCTTATAATGCAATTGCATTCTCTGCTCCAATTGCTGTTTTTGTTTCCGTATTCCTGATCTATCCATTGGGCCAGTCTGGTTGGTTTTTTGCACCTAGTTTTGGCGTAGCAGCTATCTTTCGATTTATCCTCTTCTTTCAAGGGTTTCATAATTGGACCTTGAACCCATTTCATATGATGGGAGTTGCCGGAGTATTGGGTGCTGCTCTTCTATGTGCTATTCATGGTGCTACTGTGGAAAATACTTTATTTGAAGATGGTGATGGTGCAAATACGTTCCGTGCTTTTAACCCAACTCAAGCTGAAGAGACCTATTCCATGGTCACCGCTAACCGCTTCTGGTCTCAAATCTTTGGAGTTGCTTTTTCCAATAAACGTTGGTTACATTTCTTTATGTTATTTGTGCCAGTGACCGGTTTATGGATGAGTGCCATTGGAGTAGTTGGTCTAGCTCTAAACTTACGTGCCTATGACTTTGTTTCCCAGGAGATCCGTGCAGCAGAAGATCCTGAATTTGAGACTTTCTATACAAAAAATATCCTCTTAAACGAAGGTATTCGTGCTTGGATGGCGGCTCAGGATCAGCCTC-------------TGACATTATTACCAGTATTCGATACTGGGTTATCCATAGCATTACTATACCTTCCCTATTCATTGCAGGTTGGTTATTTGTCAGCACGGGTTTAGCTTACGATGTATTTGGAAGCCCCCGGCCGAACGAGTATTTCACAGAAAACCGACAAGAGGTTCCATTAATCACTGGCCGTTCCGATCCGTTGGAACAACTCAATGAATTTACTAGATCTTTTTAGATGACCATAGATAGAACCTATCCAATTTTTACAGTTAGATGGTTGGCCGTTCACGGACTAGCTGTACCTACAGTTTTTTTCTTGGGATCAATATCAGCAATGCAGTTTATCCAACGATAAATGGCTGCACAGACCACTGATGATACTTTC---AGATCTGGA------------CCGAGACGAACCGTTGTAGGAAATTTATTCAAACCACTTAATTCGGAATATGGTAAAGTAGCTCCCGGAT--ATGGCCGATACTACTGGAAGGATTCCTCTTTGGCTGATAGGTACTGTAACTGGTACCCTTGTGATTGGTTTAATAGGCATCTTTTTCTATG--ATGACACAA------TCGAACCCGAACGAACAAAATGTTGAATTGAATCGTACTAGCCTCTACTGGGGGTTGTTACTCATTTTTGTACTTGCTGTTCTATTCTCTAATTACTCTTTCAATTAAATGGAAACTGCAACCTTAGTCGCCATCTCCATATCCCGTTTACTTGTGAGCTTTACCGGTTATGCCCTGTATACCGCCTTTGGGCAACCCTCTGAACAACTCAGAGATCCTTTCGAAGAGCACGAAGACTAGATGGAAGCATTGGTTTATACATTCCTGTTGGTATCGACCTTAGGGATAATATTTTTCGCTATTTTCTTCCGAGAACCGCCCAAAGTTCCGGATAAGGGG---------------AGTAAATAA------------------------------GTTGGATTTAAAGCTGGTGTTAAAGATTACAGATTAACTTATTACACTCCTGAATATCAAACCAAAGATACCGATATCTTAGCAGCGTTCCGAGTAACTCCTCAACCTGGAGTGCCGCCTGAGGAAGCGGGAGCTGCAGTAGCCGCTGAATCTTCCACTGGTACATGGACCACTGTTTGGACCGATGGACTTACCAGTCTCGATCGTTACAAGGGGCGATGCTATGACATCGAGCCCGTTCCTGGGGAGGAAAATCAATTTATTGCCTATGTAGCTTACCCCTTAGACCTCTTTGAAGAAGGTTCTGTTACTAACATGTTCACTTCCATTGTAGGTAATGTATTTGGATTCAAAGCCCTACGAGCTCTACGCCTAGAAGATTTGCGAGTTCCTCCTGCTTATTCCAAAACTTTCCAAGGTCCACCTCATGGTATCCAAGTTGAAAGAGATAAATTAAACAAATATGGCCGTCCTCTATTGGGATGTACCATTAAACCCAAATTGGGTTTATCTGCCAAAAACTATGGTAGAGCAGTTTATGAATGTCTTCGTGGTGGACTTGATTTTACCAAAGATGATGAGAACGTAAATTCCCAACCATTTATGCGCTGGAGAGATCGTTTCTGCTTCTGTGCAGAAGCAATTTATAAAGCTCAGGCTGAGACGGGTGAAATTAAGGGACATTACTTGAATGCTACTGCAGGTACATGCGAAGAAATGATCAAAAGGGCAGTATTTGCCAGAGAATTGGGAGTTCCTATCGTCATGCATGACTACCTGACAGGAGGTTTTACTGCAAATACCAGCTTGGCTCATTATTGCCGAGACAATGGCCTACTTCTTCACATTCACCGCGCAATGCATGCAGTTATTGACAGACAAAGAAATCATGGTATGCACTTCCGTGTGCTAGCTAAAGCATTGCGAATGTCCGGTGGAGATCATATTCACGCCGGTACTGTAGTAGGTAAACTTGAAGGAGAACGAGACGTAACTTTGGGTTTTGTTGATCTACTGCGTGACGATTTTATTGAAAGAGACCGAAGTCGTGGTATTTATTTCACCCAAGATTGGGTATCTATGCCAGGTGTTCTGCCCGTAGCTTCGGGGGGTATTCACGTTTGGCATATGCCTGCTCTAACCGAGATCTTTGGGGATGATTCCGTACTACAGTTCGGTGGGGGAACTTTGGGACACCCTTGGGGAAATGCACCTGGTGCAGTAGCGAATCGAGTTGCCTTAGAAGCTTGTGTACAAGCTCGTAATGAAGGACGTGATCTTGCTCGTGAAGGTAATGAAGTGATCCGCGAAGCTAGTAAATGGAGTCCCGAATTAGCTGCTGCT---------------------------
	Ginkgo                 ?????????????????????????????????????????????????????????------???????????????????TTATTGGTCCAGTACTGGATGTAGCTTTTCCCCCGGGCAATATGCCTAATATTTACAATTCTTTGATA------GTGAAGGGTCAAGATACAGCTGGTCAGGAAATTCATGTTACTTGTGAGGTACAACAATTATTAGGAAATAATAGAGTTAGAGCTGTAGCTATGAATGCTACAGATGGTCTGATGAGAGGAATGAAAGTGATTGACACAGGAGCTCCTCTGAGTGTTCCAGTTGGTGGAGCTACTCTTGGACGAATTTTCAATGTTCTTGGAGAACCTGTCGATAATTTAGGTCCTGTAGATGCTCGCACAACATCCCCTATTCATAGACCTGCTCCTGCCTTTACGCAGTTGGATACCAAATTATCAATCTTCGAAACAGGCATTAAAGTGGTGGATCTTTTAGCTCCTTATCGACGTGGAGGAAAGATCGGACTATTCGGGGGAGCTGGAGTGGGTAAAACAGTACTCATCATGGAGTTAATCAACAACATTGCTAAGGCTCATGGAGGTGTATCTGTATTTGGCGGAGTAGGGGAACGTACTCGTGAAGGGAATGATCTTTACGTGGAAATGAAAGAATCAGGAGTAATTAATGAGCAAAACATCTCAGAATCAAAAGTAGCTCTGGTCTATGGTCAGATGAATGAACCACCAGGAGCTCGTATGAGAGTTGGTTTAACTGCCTTAACCATGGCTGAATATTCCCGAGATGTCAATGAGCAAGACGTACTCTTATTTATCGACAATATCTTCCGCTTTGTCCAAGCAGGATCAGAAGTATCCGCCTTATTAGGTAGAATGCCTTCTGCTGTGGGTTATCAGCCAACTCTTAGCACGGAAATGGGTTCTTTGCAAGAGAGAATTACTTCTACTAAAGAGGGATCTATAACCTCCATTCAAGCAGTTTATGTACCTGCGGACGATTTGACCGACCCTGCTCCTGCTACGACATTTGCACATTTAGATGCTACTACCGTACTATCGAGAGGATTAGCTTCCAAAGGTATCTATCCAGCAGTAGATCCTTTAGATTCAACGTCGACTATGCTCCAACCTTGGATTGTGGGCGAGGAACATTACGAAACCGCACAAGGAGTTAAGCAAACTTCACAACGTTATAAAGAACTTCAAGACATTATAGCTATTCTTGGACTGGACGAATTATCAGAAGAAGATCGTTTAACCGTAGCAAGAGCACGAAAAATTGAACGTTTTTTATCACAACCCTTTTTCGTAGCAGAGGTCTTCACCGGTTCCCCGGGCAAATATGTCAGTCTCGTAGAAACAATTAGAGGTTTTAAAATGATCCTTTCTGGAGAATTAGATGGTCTCCCCGAACAGGCTTTTTATTTGGTAGGTAACATTGATGAAGCTACCGCGAAAGCTATGAACTCAGAAGTGGAGAGC------------TAA----??????????????????????????????????????????????????????????????????????????????????????????????????????????????????????????????????????????????????????????????????????????????????????????????????????????????????????????????AGTTGGGCTATTTGATCGATCCACTTACTTCCATTATGCCAGTATCAGTTACGACTGTCGGAACTATGGTTATGATCTACAGCGATAATTATATGTCTCATGACCAAGGATATGTGAGGTTCTTCGCTTATCTCAGTCTTTTCAATGCTTCTATGCTGGGACTAGTTATTAGTCCTGATCTAGTACAAATC?ACATTTTTTGGGAATTAGTAGGAATGTGTTCTTATTTATTAATAGGTTTCTGGTTTACCCGACCTAGTGCAGCCAATGCCTGTCAAAAAGCATTTATAACTAATCGTGTAGGGGACTTCGGACTCCTATTAGGAATCCTGGTTTTTTATTGGATAACAGGTAGTTTCGAATTTCGAGATTTATCGGAAATATTTAACAAATTG---ATCGCCCAT---------------------------GATGAAGTTAGCTTATTTCTCGCTACTCTGTGTGCTTTTCTCTCATTTTCAGGTCCAGTAGCTAAATCTGCACAATTTCCACTTCATGTACGGTTACCTGATGCTATGGAGGGACCTACTCCTATTTCAGCCCTTATACATGCCGCTACTATGGTAGCAGCAGGAATTTTTCTCGTAGCTAGATTGTTCCCTCTTTTCAAAGCTCTACCTTTCATAATGAATCTCATCTCTTGGATAGGTGGAATAACGGCTCTATTGGGATCTACTATGGCTCTCGCTCAAAAAGATCTTAAAAGAGGTTTAGCTCATTCTACCATGTCTCAATTGGGTTATATGATGTTAGCTCTAGGTATAGATTCTTACCGAGCTGCTCTGTTCCATCTGATTACACATGCCTATTCTAAAGCATTATTGTTTCTAGGATCTGGATCAGTGATCCATTCTATGGAACCTATTGTTGGATATTGTCCTAGCAGAAGTCAAAATATGGCTCTTATGGGTGGTTTGAGGAAATATATGCCAATTACAGGAACAACTTTTCTCTTAGGTACACTTTCTCTTTGTGGTATTCCACCTTTTGCTCGTTTCTGGTCCAAAGATGAAATTCTCAGCGATAGTTGGCGATATTCCCCCATTCTTGGAGGGATAGCTTGGTTTACAGCG--CGTCGTATTGAATGATCCTGGCCGGTTACTCTCTGTACATATAATGCATACAGCTCTAGTTTCTGGTTGGGCCGGTTCAATGGCTTTGTACGAATTAGCAGTCTTTGATCCATCCGATCCTGTTCTTGATCCAATGTGGAGACAAAGTATGTTCGTTATACCTTTTATGACTCGTTTAGGAATAAAGGATTCGTGGGGTGGGTGGAGTATCACTGGAGAAACTGTAACCAATCCAGGTATTTGGAGTTATGAAGGTGTGGCCGGGGCACATATCGTGTTTTCTGGCTTGTGCTTTTTGGCAGCTATCTGGCATTGGGTATATTGGGATCTAGACATATTCTGCGATGAACGTACGGGAAAACCTTCTCCAGATTTGCCCAAGATCTTTGGAATTCATTTATTCCTATCAGGAGTAGCTTGTTTCGGATTCGGAGCATTTCATGTAACGGGTTTGTATGGTCCTGGAATATGGGTGTCTGATCCTTATGGACTAACTGGGAAAATACAACCTGTAAATCCAGCGTGGGGAGCTGAGGGTTTCGATCCTTTCGTTCCAGGAGGAATAGCTTCTCATCATATTGCAGCAGGTATATTGGGTATATTAGCAGGTCCATTCCATCTTAGTGTTCGTCCTCCCCAACGTTTATACAAAGGATTACGTATGGGCAATATTGAAACTGTCTTATCCAGCAGTATCGCCGCTGTGTTTTTTGCAGCTTTCATTGTCGCTGGAACCATGTGGTATGGCTCCGCAACTACCCCGGTCGAATTATTTGGTCCTACTCGTTACCAGTGGGATCAGGGATACTTCCAACAAGAAATAGATCGACGGGTTCGTGCCGGTCTGGCTGAAAATCGAAGTTTATCGGAAGCTTGGTCCAAAATTCCCGAGAAACTCGCTTTTTATGACTACATTGGTAATAATCCAGCTAAAGGGGGGTTATTCAGAGCGGGTGCGATGGACAATGGAGATGGAATAGCTGTTGGTCGGTTAGGACACCCTATCTTTAAAGATAAAGAAGGACACGAGCTTTTTGTACGTCGTATGCCTACCTTTTTTGAAACATTTCCAGTAGTTCTGGTAGATGAAGAAGGAATTGTGAAAGCCGATGTTCCTTTCAGGAGAGCAGAATCGAAGTATAGTGTTGAACAAGTAGGCGTAACTGTTGAGTTCTATGGGGGTGAACTTGATGGGGTTAGTTTTGGTGATCCCGCCACAGTGAAAAAATATGCTAGACGTGCTCAATTAGGGGAAATTTTTGAATTAGATCGTGCTACTTTGAAATCAGATGGTGTTTTCCGCAGTAGTCCAAGGGGTTGGTTTACTTTTGGACATGCTACATTTGCTCTTCTTTTCTTTTCCGGACACATTTGGCATGGTGCTAGAACCTTGTTCAGAGATGTTTTTGCTGGTATCGACCCGGATTTAGATGCCCAAGTCGAATTTGGAGCATTCCAAAAACTGGGAGATCCAACTACTAAAAGACAAGTGGTA------------TGA--TGGAACTCTAGCTTTAGCTGGTCGTGACCAAGAAACCACAGGTTTCGCTTGGTGGGCCGGGAATGCTCGACTTATCAATTTGTCCGGTAAATTACTCGGGGCTCACGTGGCTCATGCCGGATTAATTGTATTCTGGGCCGGAGCAATGAACCTATTTGAAGTGGCTCATTTCGTACCGGAAAAGCCTATGTATGAACAAGGATTGATTTTACTTCCCCATCTAGCTACTCTAGGATGGGGAGTAGGTCCTGGTGGGGAAATCGTGGACACTTTTCCATACTTTGTATCTGGGGTACTCCACTTAATTTCCTCTGCAGTTTTAGGTTTTGGTGGTATTTATCACGCACTTATAGGACCCGAAACTTTGGAGGAATCCTTCGCATTTTTTGGTTATGTATGGAAAGATAGGAACAAAATGACCACAATTTTGGGTATTCACCTAATCCTGCTAGGTGTTGGTGCTTTTCTCCTAGTGCTCAAGGCTTTGTATTTTGGAGGTGTATATGATACCTGGGCCCCTGGTGGTGGAGATGTAAGAAGAATTACGAACCTGACTCTTGACCCAAGTGTTCTATTTGGTTATTTGCTTAAGTCCCCCTTTGGTGGAGAGGGATGGATTGTTAGTGTGGACAATCTAGAAGATATAATCGGAGGACATGTATGGTTAGGTTCCATTTGTATCTTCGGCGGTATCTGGCACATCTTAACCAAACCTTTTGCATGGGCTCGTCGTGCGTTTGTATGGTCCGGAGAAGCTTACTTGTCCTATAGTTTAGGAGCCCTAGCTGTGTTTGGTTTCATTGCTTGTTGTTTTGTCTGGTTCAACAATACAGCTTATCCCAGTGAATTCTATGGGC?TACCGGCCCAGAAGCCTCTCAAGCTCAAGCGTTTACTTTTCTAGTTAGAGACCAACGTCTCGGAGCTAATGTGGGGTCTGCCCAAGGACCTACCGGTTTAGGTAAATACCTTATGCGTTCTCCTACCGGAGAAATTATCTTCGGAGGAGAAACAATGCGTTTTTGGGATCTTCGTGCTCCCTGGTTGGAACCTCTAAGGGGTCCTAATGGTTTGGACCTGAGTAAGTTGAAAAAAGACATACAGCCCTGGCAAGAACGACGTTCGGCGGAATATATGACTCATGCTCCTTTAGGTTCTTTGAATTCCGTGGGTGGTGTAGCTACTGAGATCAATGCGGTAAATT----?TTCGTTTTTGTAGGTTGGTCCGGTCTATTGCTCTTTCCTTGTGCCTATTTCGCCCTAGGTGGATGGTTCACGGGTACAACCTTTGCAACTTCGTGGTATACCCATGGATTGGCCAGTTCTTATTTGGAGGGCTGTAATTTCTTAACTGCCGCAGTTTCTACTCCTGCTAATAGTTTAGCGCATTCTTTGTTGTTATTATGGGGTCCCGAAGCACAAGGAGATTTTACTCGTTGGTGCCAATTAGGTGGTCTATGGACCTTCGTTGCTCTTCATGGTGCTTTTGGTCTAATAGGCTTCATGTTACGACAATTTGAACTTGCTCGATCTGTACAATTGCGACCTTATAATGCAATTGCATTCTCTGCTCCAATTGCTGTTTTTGTTTCTGTATTCTTGATCTATCCATTAGGCCAGTCTGGCTGGTTCTTCGCACCTAGTTTTGGTGTAGCAGCTATCTTCCGATTTATCCTCTTTTTTCAAGGTTTTCATAATTGGACCTTGAACCCATTTCATATGATGGGAGTTGCCGGAGTATTGGGTGCTGCTCTTTTATGTGCTATTCATGGTGCTACTGTGGAAAATACTTTATTCGAAGATGGTGATGGTGCAAATACGTTCCGTGCTTTTAACCCAACTCAATCTGAAGAGACTTATTCCATGGTCACTGCTAACCGTTTCTGGTCCCAAATTTTTGGGGTTGCTTTTTCCAATAAACGTTGGTTACATTTCTTTATGTTATTTGTGCCAGTGACCGGTTTGTGGATGAGTGCCATTGGAGTAGTTGGCCTAGCTCTAAACCTACGTGCATATGACTTTGTTTCCCAAGAGATCCGTGCAGCAGAAGATCCCGAATTTGAGACTTTCTACACCAAAAATATTCTCTTGAACGAAGGTATTCGTGCTTGGATGGCGGCTCAGGATCAGCCTC-----------------------------ATTCGATACTGGGTTATCCATAGCATTACTATACCTTCCCTATTCATTGCAGGTTGGTTATTTGTCAGCACAGGTTTGGCTTATGATGTGTTCGGGAGCCCTCGGCCGAACGAGTATTTCACAGATAGCCGACAGGAGGTTCCATTAATAACTGGCCGTTTCGATCCGTTAGAACAACTCGACGAATTTACTAGATCTTTTTAGATGACTATAGATAGAACCTATCCAATTTTTACAGTTAGATGGTTGGCCGTTCACGGACTAGCTGTACCTACAGTTTCTTTCTTGGGATCAATATCAGCAATGCAGTTCATCCAACGATAAATGGCTACACAGACCATTGATGATACTTCC---GGATCCGGG------------CCAAGACGAACTGTTATAGGAAATTTATTAAAACCACTTAATTCAGAATATGGTAAAGTAGCTCCT????--ATGGCCGATACCACTGGAAGGATCCCTCTTTGGCTGATAAGTACTGTAACTGGTACTCTTGTGATTG--------------------------ATGACACAA------TCAAACCCGAACGAACAGAATGTTGAATTGAATCGTACCAGCCTCTACTGGGGGTTGTTACTCATTTTTGTACTTGCCGTTTTATTCTCTAATTACTCTTTCAATTAGATGGAAACTGCAACCTTAGTCGCCATCTCCATATCTCGTTCACTTGTGAGCTTTACTGGTTACGCTCTGTATACCGCCTTTGGACAACCCTCCGAACAACTTAGGGATCCTTTCGAGGAACACGAAGACTAGATGGAAGCATTGGTTTATACATTCCTGTTGGTATCGACCTTAGGGATAATATTTTTCGCTATTTTCTTCCGAGACCCACCTAAAGTTCCGAATGAAGGG---------------AGGAAATAA--------------------------AAGTGTCGGATTTAAAGCTGGTGTTAAAGATTACAGATTGACTTATTATACTCCTGAATATCAAACCAAAGATACTGATATCTTGGCAGCATTCCGAGTAACTCCTCAACCTGGAGTGCCACCTGAGGAAGCGGGAGCTGCAGTAGCTGCCGAATCTTCCACTGGTACATGGACCACTGTTTGGACCGATGGACTTACCAGTCTTGATCGTTACAAGGGAAGATGCTATGACATCGAGCCCGTTCCTGGGGAGGAAAATCAATTTATTGCCTATGTAGCTTACCCTTTGGATCTTTTCGAGGAAGGTTCTGTTACTAACCTGTTCACTTCCATTGTAGGGAATGTATTTGGATTCAAAGCCCTACGAGCTCTACGTCTGGAAGATCTGCGAATTCCTCCTGCTTATTCCAAAACTTTCCAGGGTCCACCTCATGGTATCCAAGTTGAAAGGGATAAATTGAATAAATATGGCCGTCCCCTATTGGGATGTACTATCAAGCCAAAATTGGGTTTATCTGCCAAAAATTATGGTAGAGCAGTTTACGAATGTCTTCGTGGTGGACTTGATTTTACTAAAGATGATGAGAACGTAAATTCCCAACCATTCATGCGCTGGAGAGATCGTTTCTTGTTTTGTGCAGAAGCAATTTATAAAGCTCAGACCGAGACGGGTGAAATTAAGGGACATTACTTGAATGCTACTGCAGGTACATGCGAAGAAATGATGAAAAGGGCAGTATTTGCCAGAGAATTGGGAGTTCCTATCGTCATGCATGACTATCTGACGGGAGGTTTTACTGCAAATACTAGCTTGGCTCATTATTGCCGAGACAATGGCCTACTTCTTCACATTCACCGCGCAATGCATGCAGTTATTGACAGACAAAGAAATCATGGTATGCATTTCCGTGTACTAGCTAAAGCATTGCGTATGTCTGGTGGAGATCATATTCACGCCGGTACTGTAGTAGGTAAACTTGAAGGAGAACGAGAAGTCACTCTGGGTTTTGTTGATCTACTGCGTGATGATTTTATTGAAAAAGACCGAAGTCGTGGTATTTATTTCACTCAAGATTGGGTATCTATGCCAGGTGTTCTGCCCGTAGCTTCAGGGGATATTCACGTCTGGCATATGCCTGCTCTGACCGAGATCTTTGGGGATGATTCTGTACTACAGTTTGGTGGGGGAACTTTGGGACACCCTTGGGGAAATGCACCTGGTGCAGTAGCTAATCGGGTCGCCCTAGAAGCTTGTGTACAAGCTCGTAATGAAGGACGTGATCTTGCTCGTGAAGGTAATGAAGTGATCCGTGAAGCTAGTAAATGGAGTCCC??????????????????????????????????????????
	Amborella              ??????????????????GGTTCTGGTTCCGGGCTTTCTACACTTGCGGAAAAAAGC------GTGGGACGTATCGCTCAAATCATTGGTCCGGTACTGGATGTAGCTTTTCCCCCGGGCAAGATGCCCAATATTTACAACTCTTTGGTA------GTTAAGGGTCGAGATACTGCCGGTCAGCAAATTAATGTGACTTGTGAGGTACAACAATTATTAGGAAATAATCGAGTTAGAACGGTAGCTATGAGTGCTACAGATGGTCTAATGAGAGGAATGGAAGTGATTGACACGGGAGCTCCTCTAAGTGTTCCGGTTGGCGAAGCTACTCTCGGACGAATTTTCAACGTTCTTGGAGAACCAGTTGATAATTTAGGTCCTGTAGATACTCGCACAACATCTCCTATTCATAGATCTGCGCCTGCCTTTATACAGTTAGATACCAAATTATCAATCTTTGAAACAGGCATTAAAGTGGTGGATCTTTTAGCTCCTCATCGTCGTGGAGGAAAAATCGGGCTATTCGGGGGAGCCGGAGTGGGTAAAACAGTACTCATCATGGAATTGATCAATAACATTGCCAAAGCTCACGGAGGTGTATCTGTATTTGGCGGAGTAGGAGAACGTACTCGTGAAGGAAATGATCTTTACATGGAAATGAAAGAATCCGGAGTGATTAATGAACAAAATATTGCAGAATCAAAAGTCGCTCTAGTCTATGGTCAGATGAATGAACCGCCGGGAGCTCGGATGAGAGTTGGTTTAACTGCCCTAACAATGGCGGAATATTTCCGTGATGTTAATGAGCAAGACGTACTTCTATTTATTGACAATATCTCTCGCTTCGTTCAAGCAGGATCAGAAGTCTCTGCCTTATTAGGCAGAATGCCTTCTGCCGTGGGTTATCAACCTACCCTTAGTACAGAAATGGGTTCTTTGCAAGAAAGAATTACTTCTACTAAAGAGGGATCCATAACTTCCATTCAAGCAGTTTATGTACCTGCAGACGATTTGACCGACCCTGCTCCTGCCACGACATTTGCACATTTAGATGCTACTACCGTACTATCAAGAGGATTAGCCGCCAAAGGTATCTATCCAGCAGTAGATCCTTTAGATTCAACGTCAACTATGCTCCAACCTCGGATCGTTGGCGAGGAACATTACGAAACTGCGCAAAGAGTTAAGCAAACTTTACAACGTTACAAAGAACTTCAAGACATTATAGCTATTCTTGGACCAGATGAATTATCCGAAGAGGATCGTTTAACCGTAGCAAGAGCACGAAAAATTGAGCGTTTCTTATCACAACCCTTCTTCGTAGCAGAGGTATTTACTGGTTCTCCAGGAAAATATGTTGGTCTCGCAGAAACAATTAGGGGGTTTCAACTGATCCTTTCCGGAGAATTAGATGGTCTTCCCGAACAGGCTTTTTATCTGGTAGGTAACATCGATGAAGCTACCGCGAAGGCTATTAACTTAGAAGTAGAGAGCAAATTAAAGAA--------TCATACCCTTCCTTACGCTTGCAGTTCCTATTTTGATAGGATTGGGACTCCTGCTTGTTCCCCCGGCAACAAAAAGTATTCGTCGGATATGGGCTTTTCCCAGTGTTTTATTGTTAAGTATAGTTATGGTTTTTTCTACCAATTTGTCTATTCAGCAAATAAATGGTAATTCGATTTATCAATATCTATGGTCCTGGACCATCAATAGTGATTCTTCCTTAGAGTTCGGCTATTTGATCGATTCACTTACTTCTATTATGTCAATATTAATTGCTACTGTTGGAATGATGGTTCTTATCTATAGTGATAATTATATGTCTCATGATAAGGGATATTTAAGATTTTTTGCTTATATGAGTTTTTTCAATACTTCAATGTTGGGGTTAGTTATTAGTCCCAATTTGATACAAATCTATATTTTCTGGGAACTTGTGGGAATGTGTTCGTATCTATCAATAGGTTTTTGGTTTACTCGACCAAGTGCAGCAAATGCTTGTCAAAAAGCGTTTGTAACTAATCGTGTAGGGGATTTTGGTTTATTATTAGGAATCTTAGGTCTTTATTGGATAGCGGGTAGTTTCGAATTTCGGGATTTGTTTGATATATTCAATGATTCA---ATCGATAAT------------------ATCGATAATAATGTGTTGAATTCCTCTTTTGCTATTCTGTGCGCCTCCTTATTATTCCTGGGTGCAGTTGCTAAATCCGCACAATTCCCCCTTCATGTATGGTTACCTGATGCCATGGAGGGACCAACTCCTATTTCGGCTCTTATACATGCTGCTACTATGGTAGCAGCAGGAATTTTTCTTGTAGCTCGGCTTCTTCCTCTTTTGACAGTTATACCCTACATAATGAATCTTATTTCTTTGATAGGTGTAATAACAGTACTATTAGGAGCCACTTTGGCTCTTGCTCAAAAGGACATTAAAAGAAGTTTAGCTTATTCTACGATGTCTCAACTGGGTTATATTATGTTGGCTTCAGGTATAGGTTCTTATCGAGCCGCTTTATTCCATTCAATCACTCATGCCTATTCGAAAGCATTATTGTTTTTAGGATCTGGATCAATTATTCATTCTATGGAACCTATTCTTGGGTATTCTCCAGATAAAAGCCAGAACATGGTTTTTATGGGTGGTTTAAGTAAATATGTGCCGATAACAAAGGCTACTTTTTTGTTAGGTACGCTCTCCCTTTGTGGTATTCCACCCCTTGCTTGTTTCTGGTCCAAAGATGAAATTCTTAATAATAGTTGGTTGTATTCGCCAATTTTCGCGATAATAGCTTCTTCTACAACA--CGTTGTCTTGAATGATCCCGGTCGGTTGCTTTCTGTCCATATAATGCATACAGCTCTAGTTTCTGGTTGGGCCGGTTCGATGGCTCTCTATGAATTAGCTGTTTTTGATCCCTCTGATCCCATTCTTGATCCAATGTGGAGACAAGGTATGTTCGTTATACCCTTCATGACCCGTTTAGGAATAACAAATTCATGGGGCGGGTGGAGTATCACAGGAGGAACTGTAACGAATCCGGGTATTTGGAGTTACGAAGGTGTGGCCGGGGCACATATTGTGTTTTCTGGTTTGTGCTTTTTGGCATCTATCTGGCATTGGGTGTATTGGGATCTAGAAATATTCTGTGATGAACGCACAGGAAAACCCTCTTTGGATTTGCCCAAAATCTTTGGAATTCATTTATTTCTCTCAGGGGTGGCTTGCTTTGGGTTTGGCGCATTTCATGTCACAGGTTTGTATGGTCCTGGAATATGGGTGTCTGATCCTTATGGACTAACGGGAAAAGTGCAATCTGTAAATCCGGCATGGGGCGCTGAAGGTTTTGATCCTTTTGTTCCGGGGGGAATAGCTTCTCATCATATCGCAGCCGGGACATTGGGTATACTAGCAGGTCTATTCCATCTTAGTGTCCGCCCACCCCAACGTCTCTACAAAGGATTACGTATGGGTAATATTGAAACTGTTCTTTCCAGTAGTATCGCTGCTGTATTTTTTGCAGCTTTCATTGTTGCTGGAACTATGTGGTACGGTTCAGCAACTACTCCGATTGAATTATTTGGTCCCACTCGTTATCAGTGGGATCAAGGATACTTTCAGCAAGAAATATATCGAAGAGTTGGTACCGGGCTGGCCGAAAATCTAAGTTTATCGGAAGCTTGGTCCAAAATTCCTGATAAACTAGCTTTTTATGATTACATCGGTAATAATCCGGCGAAAGGAGGATTATTCAGAGCAGGCTCAATGGACAACGGAGATGGAATAGCTGTTGGGTGGTTAGGACACCCGATCTTTAGAGATAAGGAAGGGCATGAACTCTTTGTACGTCGTATGCCTACTTTTTTTGAAACATTTCCAGTAGTTTTGGTAGATGGAGACGGAATTGTGAGAGCTGATGTTCCTTTTAGAAGGGCAGAATCAAAGTACAGTGTCGAACAAGTAGGTGTAACTGTTGAGTTCTATGGTGGTGAACTCAATAGAGTAAGTTATAGCGATCCTGCTACTGTGAAAAAATATGCTAGACGTGCCCAATTGGGTGAGATTTTTGAATTAGATCGAGCTACTTTGAAATCCGATGGTGTTTTTCGTAGCAGTCCAAGGGGTTGGTTCACTTTTGGACATGCTTCGTTTGCTTTGCTCTTCTTTTTCGGACACATTTGGCATGGTGCTAGAACCTTGTTTAGAGATGTTTTTGCTGGTATCGACCCGGATTTGGATGCCCAAGTAGAATTTGGAGCATTCCAAAAAATAGGAGATCCAACTACAAGGAGACAAATAGTC------------TGA--TGGAACTTTAGCTTTAGCTGGTCGTGACCAAGAAACCACAGGTTTTGCTTGGTGGGCCGGGAATGCCCGACTTATCAATTTGTCTGGTAAATTACTCGGGGCTCACGTGGCCCATGCCGGATTAATCGTATTCTGGGCGGGAGCAATGAATCTATTTGAAGTGGCTCATTTTGTACCAGAGAAACCTATGTATGAACAAGGATTAATTTTACTTCCCCATCTAGCTACTCTAGGTTGGGGGGTAGGTCCTGGGGGGGAAGTTATAGACACCTTTCCATACTTTGTATCTGGAGTACTTCATTTAATTTCCTCTGCAGTCCTAGGCTTTGGGGGTATTTATCATGCACTTCTTGGACCTGAGACTCTTGAAGAATCCTTTCCATTCTTCGGTTATGTATGGAAAGATAGAAATAAAATGACCACTATTTTGGGTATTCACTTAATTTTATTAGGTGTAGGCGCTTTTCTCCTAGTGTTCAAGGCTCTTTATTTTGGAGGCGTATATGATACCTGGGCCCCCGGTGGCGGAGATGTAAGAAAAATAACCAACCTGACACTTAGCCCAAGTGTTATATTTGGTTATTTGCTAAAATCTCCTTTTGGGGGAGAAGGATGGATTGTTAGTGTGGATGATTTAGAAGATATAATTGGAGGACACGTATGGTTAGGTTTCATTTGTATACTTGGTGGAATATGGCATATCTTAACCAAACCTTTTGCGTGGGCTCGCCGCGCATTTGTATGGTCTGGAGAAGCTTACTTGTCTTATAGTTTGGGGGCTTTATCTATCTTTGGTTTCATTGCTTGCTGTTTCGTCTGGTTCAATAATACGGCTTATCCTAGTGAGTTTTACGGTCCTACCGGCCCAGAAGCTTCTCAAGCTCAAGCGTTTACTTTTCTAGTTAGAGACCAACGTCTTGGGGCTAACGTAGGATCTGCTCAAGGACCCACCGGTTTAGGTAAATATCTAATGCGTTCTCCAACTGGGGAGGTCATTTTTGGAGGAGAAACTATGCGCTTCTGGGATCTCCGTGCTCCCTGGTTGGAACCACTAAGGGGTCCCAACGGTTTGGACTTGAGTAGGCTGAAAAAAGACATACAGCCCTGGCAAGAACGACGTTCGGCGGAATATATGACTCATGCTCCTTTAGGTTCTTTAAATTCCGTGGGCGGCGTAGCTACAGAGATCAATGCAGTCAATT----CTTCGTTTTTGTAGGTTGGTCTGGTCTATTGCTTTTTCCTTGTGCCTATTTTGCTTTAGGAGGGTGGTTCACAGGTACAACCTTTGTAACTTCATGGTACACCCATGGATTAGCTAGCTCCTATTTGGAAGGATGCAATTTTTTAACCGCTGCAGTTTCTACTCCTGCTAATAGTTTAGCACATTCTTTGTTGTTACTGTGGGGTCCTGAAGCACAAGGAGATTTTACTCGTTGGTGTCAATTGGGGGGTCTGTGGACTTTTGTTGCTCTCCATGGTGCTTTCGGACTAATAGGTTTCATGTTGCGTCAATTCGAACTTGCTCGATCTGTTCAATTGCGACCTTATAACGCAATCGCATTCTCCGCTCCAATTGCTGTTTTTGTTTCTGTATTCCTGATTTATCCACTAGGTCAGTCTGGTTGGTTCTTTGCACCGAGTTTCGGTGTAGCAGCTATATTTCGATTCATTCTCTTCTTCCAAGGATTTCATAATTGGACGTTGAATCCATTTCATATGATGGGAGTTGCTGGAGTATTGGGTGCTGCTCTGCTATGCGCTATTCATGGTGCTACCGTAGAAAATACTTTATTTGAAGATGGTGATGGTGCAAATACATTCCGTGCTTTTAACCCAACTCAAGCTGAAGAGACTTATTCGATGGTCACTGCTAACCGCTTTTGGTCCCAAATCTTTGGGGTTGCTTTTTCCAATAAACGTTGGTTACATTTCTTTATGTTATTTGTACCAGTAACCGGTTTATGGATGAGTGCTCTTGGAGTAGTCGGTCTGGCTTTGAACCTACGTGCCTATGACTTCGTTTCCCAAGAAATCCGTGCAGCGGAAGATCCTGAATTTGAGACTTTCTATACCAAAAATATTCTCTTAAACGAAGGTATTCGTGCTTGGATGGCGGCTCAGGATCAGCCCC----------------------------------------------------------------TTCCCTATTCATTGCAGGTTGGTTATTCGTCAGCACAGGCTTAGCTTACGATGTGTTTGGAAGCCCTCGACCGAACGAGTATTTCACAGAGAGCCGACAAGGGATTCCATTAATAACTGGCCGTTTCGATTCATTGGAACAACTTGATGAATTTAGTAGATCCTTTTAGATGACCATAGATAGAACCTATCCGATTTTTACAGTGAGATGGTTGGCTGTTCACGGACTAGCTGTACCTACAGTTTTTTTCTTGGGGTCAATATCAGCAATGCAGTTCATCCAACGATAAATGGTTACACAAAGCGTGGAGGATAGTTCC---AGATCTGGT------------CCAAGACGGACTATTGTAGGGGATTTATTGAAACCGTTGATTTCA?????????????????????????--ATGGCCGATACTACCGGAAGGATTCCTCTTTGGCTGATAGGTA?TGTAACTGGT---------------------------------------ACGACACAA------TCAAACCCAAACGAACAAAATGTTGAATTGAATCGTACCAGTCTCTACTGGGGGTTATTACTCATTTTTGTACTTGCTGTTTCATTTTCCAATTATTTCTTCAATTGAATGGAAACTGCAACCCTAGTTGCCATCTCCATATCTGGTTCACTTGTAAGCTTTACTGGGTATGCCTTATATACCGCCTTTGGGCAACCCTCTCAACAACTAAGAGATCCATTCGAGGAACATGGGGACTAAATGGAAGCACTGGTTTATACATTCCTGTTGGTATCGACTCTAGGGATAATTTTTTTCGCTATCTTTTTTCGAGAACCGCCTAAGGTTCCGAATAAAAAA---------------ATAAAATGA--------------------------??GCGCTGGATTCAAAGCCGGTGTTAAAGATTACAGATTGACTTATTATACTCCTGACTATGAAACCCTAGCTACTGATATCTTGGCAGCATTCCGAGTAACTCCTCAACCTGGAGTTCCACCTGAGGAAGCAGGAGCTGCAGTAGCTGCCGAATCTTCCACTGGTACATGGACAACTGTGTGGACCGATGGACTTACCAGCCTTGATCGTTACAAAGGTCGATGCTACCACATCGAACCCGTTGCTGGGGAACAAAATCAATATATTGCTTATGTAGCTTATCCTTTGGACCTTTTTGAGGAAGGTTCTGTTACTAACATGTTTACTTCCATCGTAGGTAATGTATTTGGGTTCAAAGCCCTACGAGCTCTACGTCTAGAGGATCTGCGAATTCCTCCTGCTTATTCCAAAAGTTTCCAAGGCCCACCTCATGGCATCCAAGTCGAGAGAGATAAATTGAACAAGTATGGTCGTCCCCTATTAGGATGTACTATTAAACCAAAATTGGGGTTATCTGCCAAAAACTACGGTAGAGCGGTTTATGAATGTCTCCGTGGTGGGCTTGATTTTACCAAGGATGATGAGAATGTGAACTCCCAACCATTTATGCGTTGGAGGGACCGTTTCTTATTTTGTGCCGAAGCTCTTTATAAAGCACAGGCAGAAACAGGTGAAATCAAAGGACATTACTTGAATGCTACTGCAGGTACATGCGAAGAAATGATGAAAAGGGCCGTATTTGCCAGAGAATTGGGAGTTCCTATCGTAATGCATGACTACTTAACAGGAGGATTCACTGCAAATACTAGTTTGGCCCATTATTGCCGAGACAATGGCCTACTTCTTCACATTCATCGCGCAATGCATGCAGTTATTGATAGACAAAGGAATCATGGTATACACTTTCGTGTACTAGCTAAAGCATTGCGTATGTCTGGTGGGGATCATATTCACGCTGGTACCGTAGTAGGTAAACTGGAAGGGGAACGGGATGTCACTTTGGGTTTTGTTGATCTACTACGTGATGATTTTATTGAAAAAGACCGAAGTCGCGGTATTTATTTCACTCAAGATTGGGTATCTATGCCAGGTGTTCTGCCCGTGGCTTCAGGTGGTATTCACGTTTGGCATATGCCTGCCCTGACCGAGATCTTTGGGGATGATTCCGTATTACAGTTCGGCGGAGGAACTCTGGGACACCCTTGGGGAAATGCACCCGGTGCAGTAGCTAATCGGGTGGCTTTAGAAGCGTGCGTACAAGCTCGTAATGAGGGACGTGATCTTGCTCGTGAAGGTAATGAAGTTATCCGTGAAGCTAGCAGGTGGAGCCCAGAACTAGCTGCTGCTTGTGAGGTATGGAAGGAGATCAAATTC
	'Trithuria_submersa'   ------------------ACTTCTGGTCTCGTGGTTTCCGCAGTTGCGGAAAAGAAT------ATGGGATGTATCACTCAAATCATTGGTCCGGTATTGGATGTAGCTTTTCGACCGGGCAAGATGCCAAATATTTACAATTCTTTGATA------GTTAGGGGTCGAGATAGCGCCGGGCAGGAAATTAATGTGACTTGTGAGGTACAGCAATTAATTGGAAATAATCGAGTTAGAGCTGTAGCTCTGAGTGCAACAGACGGTCTGATGAGAGGGATGGAAGTGATTGACACGGGATCTCCTCTAAGTGTTCCAGTCGGCGGAGCCACTCTCGGACGAATTTTCAACGTTCTTGGCGAACCTATGGATAATTTAGGTCCTGTAGATACTCGCACGACATCTGTTATTCATAGATCTGCACCCGCCTTTACACAGTTAGATACCAAATTATCCATCTTTGAAACAGGCATTAAAGTGGTAGATCTTTTAGCCCCTTATCGACGCGGGGGAAAAGTTGGACTTTTCGGGGGAGCGGGTGTCGGTAAAACAGTACTCATCATGGAATTGATCAACAACATTGCCAAAGCTCATGGAGGTGTATCCGTATTTGGTGGAGTAGGAGAACGCACTCGCGAAGGAAATGATCTTTACATAGAAATGAAAGAATCCGGAGTGATTAACGAACAAGATATTGCAAAATCAAAAGTAGCTCTGGTATATGGTCAGATGAATGAACCGCCGGGAGCTCGTATGAGAGTGGGTTTGACCGCCCTAACCATGGCAGAATATTTCCGTGATGTTAATCAACAAGATGTACTTCTATTTATTGACAATATCTTTCGCTTCGTCCAGGCAGGGTCAGAAGTATCTGCCTTATTAGGTCGAATGCCTTCCGCCGTGGGTTATCAGCCTACCCTTAGTACGGAAATGGGTTCTTTGCAAGAAAGAATTACTTCCACTAAGAAAGGGTCTATAACTTCCATTCAAGCCGTTTACGTACCTGCGGACGATTTGACTGATCCAGCTCCTGCCACCACATTTGCACATTTAGATGCTACTACTGTACTCTCAAGAGTACTAGCTGCCAAAGGTATCTATCCAGCAGTAGATCCTTTAGATTCAACCTCAACTATGCTACAACCTCGGATCGTCGGCGAAGAACATTATGAAACGGCGCAAAGAGTGAAACAAACTTTACAACGTTACAAAGAACTTCAGGACATTATATCTATTCTCGGACTGGACGAATTATCCGAAGAAGATCGTTTAATCGTAGCAAGAGCACGAAAAATAGAACGTTTCTTATCACAACCCTTTTTCGTAGCAGAAGTCTTTACTGGTTCTCCCGGGAAATATGTTGGTCGGACAGAAACAATTCGTGGGTTTCAACTGATCCTTTCGGGAGAATTAGATAGTTTTCCCGAGCAGGCCTTTTATTTGGTAGGTAACATAGACGAAGCTACCGCGAAGGCTATGAACTTAGAAGTAGAGAGCAAATGG?AGAAAT---GGATTATCCCTTTCGTTCCACTTATAGTTACTATGTTAATAGGATTGGGTCTCCTTCTTATTCCCACGGCAACAAAAAATATTCGTCGTATATGGGCTTTTCCCAGTATTTTATTACTAGGCATAGTTATGGCTTTTTCAACCAAGTTGTCTATACAACAAATAAATAGTAGTTTTATTTATGAATATTTATGGCCTTGGATCATCAACAGTGATTTTTGTTTAGAAGTTGGCTACTTGATCGATCCACTTACTTCTATTATGTCGATGCTAATTACTACTGTTGGAATCTTGGTCCTTATCTATAGTGATGGTTATATGTCTCATGATAAAGGATATTTTAGATTTTTTGCTTATATTAGTTTTTTCACCGCTTCCATGCTTGGATTAGTTACTAGTCCCAATTTCATACAATTATATATTTTTTGGGAACTCGTGGGAATGTGCTCTTACTTATTAATAGGATTTTGGTTTACCCGCCCAATTGCAGCAAATGCCTGTCAAAAAGCTTTTGTGACTAATCGTGTGGCGGACTTTGGTTTATTAGTAGGAATATTAGGTTGTTATTTGATGACAGGAAGTTTTGAATTTCGAGATTTATGTGAAATACTTAATCATTCC---ATCCATAAT---------------------------AATGACACTCATTCTTTATTTGTTACGATATTGGCCTTATTATTATTCCTTGGCGCAATTGCTAAATCGGCGCAATTTCCTCTTCATATATGGTTACCTGATGCTATGGAGGGACCCACTCCCATTTCGGCTCTTATACATGCTGCGACTATGGTAGCAGCAGGAATTTTTTTGGTCGCTCGGCTTTTTCCTATTTTCGAACTTCTACCTTACATAATGAATAGTATTTCTATCATAGGTTTAATAACGATATTATTAGGATCCACTTTAGCTCTTGCTGAAAAAGACATTAAGAAAGGTTTAGCTTATTCTACAATGTCTCAACTGGGCTATATGATGTTAGCTTTAGGTATAGGTTCTTATCGAGCCGCTTTATTCCATTTGATTACTCATGCTTATACTAAAGCATTGTTGTTTTTAGGATCCGGTTGCATTATTCATTCAATGGAAGCAATTGTTGGATATTCTCCAGCTAAGAGTCAAAACATGGTTCTTATGGGGGGTTTAAAAAGATATATGCCAATTACAAAAACTACTTTTTTGTTAGGTACGCTTTCGCTTTCTGGTATTCCTCCCCTCGCTTGTTTTTGGTCCAAAGATGAAATTCTTAATGATAGTTCCTTATATTCACCGATTTTTGGGATAATAGCTTGTTACACAGCA---------------------------------------------------------------------------------------------GAATTAGC?GTTTTTGATCCCTCTGATCCCGTTCTTGATCCAATGTGGAGACAAGGGATGTTCGTTATACCCTTTATGACTCGTTTAGGAATAACCAATTCATGGGGCGGTTGGAGTATCGCAGGGGGGACTCTAACGAATCCCGGTATTTGGAGTTATGAAGGTGTGGCCGGGGCACACATTGTGTTTTCTGGATTGTGCTTCTTGGCAGCGATCTGGCATTGGGTCTATTGGGATATAGAAATTTTCTTTGATGAACGTACAGGAAAACCCTCCTTGGATTTGCCCAAGATCTTTGGAATTCATTTATTTTTATCCGGGTTGGCTTGCTTTGGGTTTGGTGCATTTCATGTAACAGGTTTGTATGGTCCTGGAATATGGGTTTCTGATCCTTATGGTCTAACTGGAAAGGTACAACCTGTAAGTCCAACGTGGGGCGCGGAAGGTTTTGATCCTTTTGTTCCGGGGGGTATAGCTTCTCATCATATTGCTGCAGGTACATTGGGAATATTAGCAGGTTTATTTCATCTTAGTGTCCGTCCGCCCCAACGTCTATACAAAGGATTACGTATGGGTAATATTGAAACTGTACTTTCCAGTAGTATCGCTGCTGTGTTTTTTGCAGCTTTCGTTGTTGCTGGAACTATGTGGTATGGTTCAGCAACAACTCCGATCGAATTATTTGGTCCCACTCGTTATCAGTGGGATCAGGGATACTTCCAGCAAGAAATATATCGAAGAGTTAACGCCGCGCTAGCCGAAAATAGGAGTTTCTCAGAAGCTTGGTCTAAAATTCCCGATAAACTAGCTTTTTATGATTACATTGGTAATAATCCGGCGAAGGGGGGATTATTCAGAGCTGGATCGATGGACAACGGGGATGGAATAGCTGTTGGGTGGTTAGGGCACCCTATCTTTAGAGATAAGGAAGGGCATGAACTTTTTGTGCGTCGTATGCCTACCTTTTTTGAAACATT?CCAGTCGTTTTGTTAGACGGAGACGGGATTGTGAGAGCGGATGTTCCTTTTAGAAGGGCAGAATCAAAATATAGTGTCGAACAGGTAGGTGTAACTGTGGAGTTCTATGGTGGTGAACTCGCTGGAGTCAGTTATAATGATCCTGCTACTGTCAAAAAGTATGCTAGACGTGCTCAATTAGGTGAAATCTTTGAATTGGATCGTGCTACGTTGAAATCCGATGGTGTTTTTCGGAGCAGTCCACGAGGTTGGTTCACTTTTGGACATGCTAACTTTGCTTTGCTCTTCTTTTTCGGACACATTTGGCATGGTGCTAGAACCTTGTTCCGAGATGTTTTTGCTGGTATCGATCCAGATTTAGATGCTCAAGTAGAATTTGGAGCCTTCCAAAAACTAGGGGATCCAACTACAAAGAAAGAAGCAGTC------------TGA--TGGAACTTTAGCTTTAGCTGGTCGTGACCAAGAAACCACCGGTTTCGCTTGGTGGGCGGGGAATGCTCGACTTATTAATCTGTCCGGTAAATTGCTCGGGGCTCACGTCGCTCATGCTGGATTAATCGTCTTCTGGGCCGGAGCAATGAACCTATTTGAAGTGGCTCATTTCGTACCAGAAAAACCCATGTATGAACAAGGATTAATTTTACTTCCCCATCTAGCTACTCTAGGTTGGGGGGTGGGTCCTGGTGGGGAGGTTGTAGACACCTTTCCATACTTTGTATCTGGAGTACTTCACTTAATTTCCTCCGCAGTCCTAGGCTTTGGCGGTATTTTTCATGCGCTTCTCGGGCCCGAAACTCTTGAAGAATCTTTTCCATTCTTTGGTTATGTATGGAAAGATAGAAATAAAATGACCACAATTTTGGGTATTCACTTGATCCTCTTAGGTATAGGAGCCTTTCTCCTGGTCCTCAAAGCTCTTTATTTTGGGGGCGTATATGATACCTGGGCACCCGGGGGTGGAGATGTAAGAAGAATTACCAACTTGACCCTTAACCCAAGTAGGTTATTTGGTTATTTACTAAAGTCTCCCTTTGGAGGGGAGGGGTGGATTGTTAGTGTGG----------------------------------------------------------------------------------------------------------------------------------------------------------------------------------------------------------------------------------------------------------------------------------------------------------------------------------------------------------------------------------------------------------------------------------------------------------------------------------------------------------------------------------------------------------------------------------------------------------------------------------------------------------AGGGGGGTGGTTCACAGGTACAACTTTTGTAACTTCATGGTATACACATGGATTGGCTAGTTCCTATTTAGAAGGGTGCAATTTCCTAACCGCTGCAGTTTCTACTCCTGCAAATAGTTTAGCACATTCTTTATTGCTACTATGGGGTCCTGAAGCACAGGGGGATTTTACTCGTTGGTGCCAATTAGGTGGGCTGTGGACTTTTGTTGCTCTACATGGCGCTTTTGGACTTATAGGTTTCATGTTACGTCAATTCGAACTTGCTCGATCCGTTCAATTGCGACCTTATAACGCAATCGCATTCTCTGGTCCAATTGCTGTTTTTGTTTCCGTATTCCTAATTTATCCACTAGGCCAGGCTGGATGGTTCTTTGCACCTAGTTTCGGTGTAGCAGCTATATTTCGGTTCATACTTTTTTTCCAGGGGTTTCATAATTGGACGTTAAACCCATTTCATATGATGGGAGTTGCCGGAGTATTGGGTGCTGCTCTCCTATGTGCTATTCATGGTGCTACCGTAGAAAATACTTTATTCGAAGACGGTGACGGTGCAAATACATTCCGTGCCTTTAATCCAACTCAAGCTGAAGAGACTTATTCGATGGTGACCGCTAACCGCTTTTGGTCACAAATCTTTGGGGTTGCTTTTTCCAATAAACGTTGGTTACATTTCTTTATGTTATTTGTACCAGTCACGGGTTTGTGGATGAGTGCTATTGGGGTAGTCGGTTTGGCTTTGAACCTACGCGCCTATGACTTCGTTTCCCAGGAAATCCGTGCAGCAGAAGATCCTGAATTTGAGACTTTCTACACAAAAAATATTCTTTTAAACGAGGGTATTCGTGCTTGGATGGCGGCTCAGGATCAGCCTC----CTCTTTTGCTGATATTATTACCAGTATTAGATACTGGGTCATTCATAGCATTACTATACCTTCCCTATTCATTGCAGGTTGGTCATTCGTTAGCACGGGTTTAGCTTACGATGTGTTTGGAAGCCCTCGACCCAACGAATATTTCACGGAGAGACGACAAGGAATTCCCTTAATAACTGGCCGTTTCGATTCGTTGGAACAACTTGATGAATTTAATCGATCCTTTTAGATGACAATAGATAGAACCTATCCCATTTTCACAGTGAGATGGTTGGCTGTTCACGGACTAGCTGTACCTACCGTTTTTTTTTTGGGGTCAATATCGGCAATGCAGTTCATCCAACGATAAATGGCTACACAAATGGCTGAAGGTGGTTCC---AGATTTAGT------------CCAAGACGAACTCCTGTAGGGGATTTATTAAAACCATTGAATTCGGAGTATGGTAAAGTAGCTCCTGGGT--ATGGCCGATACTACAGGAAGGATTCCTCTTTGGCTAATAGGTACTGTAGCTGGTATTCTTGTGATCGGTTTAGTAGGCGTTTTCTTCTACG--ACGACACAA------TTAAATCCAAACGAACAAAATGTTGAATTGAATCGTACCAGTTTCTACTGGGGTTTATTACTCATTTTTGTACTTGCTGTTTTATTTTCCAATTATTTCTTCAATTAAATGGAAACTGCAAACCTAGTCGCCATCTTCCTATCTGGTTTACTTGTAAGCTTTACAGGATATGCCCTATATACTGCTTTTGGGCAACCCTCTCAACAACTAAGAGATCCATTCGAGGAACACGGGGACTAGATGGAAGCATTGGTTTATACATTCTTGCTGGTCTCAACTCTAGGGATTATTTTTTTTGCTATCTTTTTTCGAGAACCACCTAAGGTTCCGACTAAAAAG---------------GTGAAATGA------------------------------ATTGGATTCAAAGCCGGTGTTAAAGATTACAGATTGACTTATTACACTCCTGAGTATGTAACCCTTGATACTGATATCTTGGCAGCATTCCGAATGACCCCTCAACCTGGGGTCCCACCGGAGGAAGCCGGAGCTGCGGTGGCTGCCGAATCTTCCACTGGTACATGGACCACTGTCTGGACCGATGGCCTTACCAGTCTGGATCGTTACAAAGGGCGATGCTACCACATTGAGTCGGTTGCTGGAGAGGAAAATCAATATGTTGCTTATGTAGCTTATCCTTTGGACCTTTTTGAAGAAGGTTCTGTTACTAACATGTTTACTTCCATTGTCGGTAATGTTTTTGGGTTCAAGGCCCTACGAGCTCTACGTCTGGAAGATCTTAGAATTCCTCCTGCTTATTCGAAAACTTTCCAGGGCCCACCTCACGGTATCCAAGTTGAGAGAGATAAATTGAACAAATATGGTCGTCCTCTGTTGGGATGTACTATTAAACCTAAATTGGGGTTATCCGCTAAGAACTATGGACGGGCGGTTTATGAATGTCTACGTGGTGGACTTGATTTTACCAAAGATGATGAGAACGTGAACTCACAACCATTTATGCGTTGGAGAGACCGTTTCTTATTTTGTGCCGAAGCTATTTATAAAGCACAAGCGGAAACGGGGGAAATCAAAGGGCATTACTTAAATGCTACCGCAGGTACATCCGAAGAAATGATAAAAAGGGCAGCATGTGCTAGAGAATTAGGAGTTCCTATCGTAATGCATGACTACTTAACAGGGGGGTTCACCGCAAATACTACCTTGTCTCAGTATTGTCGCGATAATGGACTACTTCTGCACATACATCGTGCAATGCATGCAGTGATTGATAGACAAAAGAATCATGGTATACACTTCCGTGTACTAGCTAAAGCGTTGCGTATGTCAGGGGGGGATCATATCCACTCTGGTACTGTAGTAGGTAAACTAGAAGGTGAACGAGAGATCACTTTGGGTTTTGTTGATTTACTACGTGATAATTGGATTGAAAAAGATCGCAGTCGCGGTATTTATTTCACTCAAGATTGGGTATCTATGCCAGGTGTTTTGCCCGTGGCTTCAGGGGGTATTCACGTTTGGCATATGCCTGCTCTGACCGAGATCTTTGGGGATGATTCCGTACTACAGTTCGGTGGAGGAACTTTGGGACACCCTTGGGGAAATGCACCTGGTGCAGTAGCTAATCGTGTAGCTCTAGAAGCGTGTGTACAAGCTCGTAATGAGGGACGTGATCTTGCTCGCGAAGGTAATGACGTTATTCGTCAAGCTTGTAAATGGAGTGATGAACTGAATGTTGCT---------------------------
	'Trithuria_filamentosa' -----------------------------------------------------------------------------------------------------------------------------------------------------------------------------------------------------------------------------AAATAATCGAGTTAGAGCTGTAGCTCTGAGTGCAACAGATGGTCTGATGAGAGGGATGGAAGTGATTGACACGGGATCTCCTCTAAGTGTTCCAGTCGGTGGAGCCACTCTCGGACGAATTTTCAACGTTCTTGGCGAACCTATAGATAATTTAGGTCCTGTAGATACTGGCACGACATTTTCTATTCATAGATCTGCACCCGCCTTTACAGAGTTAGATACCAAATTATCCATCTTTGAAACAGGCATTAAAGTAGTGGATCTTTTAGCCCCTTATCGACGCGGAGGAAAAGTTGGACTTTTCGGGGGAGCAGGTGTCGGTAAAACAGTACTCATCATGGAATTAATCAACAACATTGCCAAAGCTCATGGAGGTGTATCCGTATTTGGTGGAGTAGGAGAACGCACTCGCGAAGGAAATGATCTTTACATAGAAATGAAAGAATCTGGAGTGATTAACGAACAAGATATTGCAAAATCAAAAGTTGCTCTGGTATATGGTCAAATGAATGAACCGCCGGGAGCTCGTATGAGAGTTGGTTTAACCGCCCTAACCATGGCAGAATATTTCCGTGATGTTAATCAACAAGATGTACTTCTCTTTATCGACAATATCTTTCGCTTCGTCCAGGCAGGGTCAGAAGTATCTGCCTTATTAGGTCGAATGCCTTCCGCCGTGGGTTATCAGCCTACCCTTAGTACAGAAATGGGTTCTTTGCAAGAAAGAATTACTTCCACTAAGAAGGGATCTATAACTTCCATTCAAGCCGTTTACGTACCTGCGGACGATTTGACTGATCCCGCTCCTGCTACCACATTTGCACATTTAGATGCTACTACTGTACTCTCAAGAGTACTAGCTGCCAAAGGTATCTATCCAGCAGTAGATCCTTTAGATTCAACCTCAACTATGCTACAACCTTGGATCGTCGGCGAAGAACATTATGAAACGGCGCAAAGAGTGAAACAAACTTTACAACGTTACAAAGAACTTCAGGACATTATATCTATTCTCGGACTGGACGAATTATCTGAAGAAGATCGTTTAATCGTAGCAAGAGCACGAAAAATGGAACGTTTCTTATCACAACCCTTTTTCGTAGCAGAAGTCTTTACTGGTTCTCCCGGGAAATATGTTGGTCGTACAGAAACTATTCGTGGGTTTCAACTGATCCTTTCCGGAGAATTAGATAGTTTTCCCGAGCAGGCCTTCTATTTGGTAGGTAACATCGAGGAAGCTACCGCGAAGGCTATGAACTTAGAAGTAGAGAGCAAATGGAA---------------------------------------TATGTTAATA?GATTGGGGCTCCTCCTTATTCCGACGGCAACAAAAAATATTCGTCGTATATGGGCTTTTCCAAGTATTCTTTTGCTAACTATAGTTATGGCTTTTTCAACCAAGTTGTCCATACAACAAATAAATAGTAGTTTTCTTTATGAATATCTATGGCCTTGGATCATCAACAGTGATTTTTGTTTAGAGGTTGGCTACTTGATCGATCCACTTACTTCTATTATGTTGATGCTAATTACTACTGTTGGAATCTTGGTTCTTATCTATAGCGATGGTTATATGTCTCATGATCAAGGATATTTTCGATTTTTTGCTTATATTAGTTTCTTCACCGCTTCCATGCTTGGATTGGTTACTAGTCCCAATTTCATACAACTATATATTTTTTGGGAACTCGTGGGAATGTGCTCTTATTTATTAATAGGATTTTGGTTTACCCGCCCAATTGCAGCAACTGCCTGTCAAAAAGCTTTTATAACTAATCGTGTGGCGGACTTTGGTTTATTAGTAGGAATATTAGGCTGTTATTTCATGACAGGAAGTTTTGAATTTCGAGATTTATGCAAAATACTTAATCATTTC---ATCCATAAT---------------------------AATGATATTCATTCTTTATTTGCTATGATATTGGCCCTATTATTATTCCTTGGCGCAATTGCTAAATCGGCGCAATTTCCTCTTCATATATGGTTACCTGATGCTATGGAGGGACCCACTCCCATTTCGGCTCTTATACATGCTGCCACTATGGTAGCAGCAGGAATTTTTTTGGTCGCTCGGCTTTTTCCTCTTTTCGAACTTATACCTTACCTAATGAATATGATTTCTCTCATAGGTTTAATAACGATATTATTAGGATCTACTTTAGCTCTTGCTGAAAGAGACATTAAGAAAGGTTTAGCTTATTCCACAATGTCTCAACTGGGCTATATGATGTTAGCTTTAGGTATAGGTTCTTATCGAGCCGCTTTATTCCATTTGATCACTCATGCTTATACTAAAGCATTGTTATTTTTAGGATCCGGGTCCATTATTCATTCAATGGAAGCAATTGTTGGATATTCTCCAGCTAAGAGTCAAAACATGGTCCTTATGGGGGGTTTAAAAAGATATATGCCAATTACAAAAACTACTTTTTTGTTAGGTACGCTTTCCCTTTCTGGTATTCCTCCCTTGGCTTGTTTTTGGTCCAAAGATGAAATTCTTAATGATAGTTGGTTGTATTCACCAATTTTTGGGGTAATAGCTTGTTACACAGCG---GTCGTATTGAACGATCCTGGTCGTTTGCTTTCTGTACATATAATGCATACAGCTCTAGTCGCAGGTTGGGCGGGTTCGATGGCTCTATACGAATTAGCTGTTTTTGATCCCTCTGATCCCGTTCTTGATCCAATGTGGAGACAAGGGATGTTCGTTATACCCTTTATGACTCGTTTAGGAATAACCGATTCATGGGGCGGTTGGAGTATCGCAGGGGGGACTCTAACGAATCCCGGTATTTGGAGTTATGAAGGTGTGGCCGGGGCACACATTGTGTTTTCTGGATTGTGCTTCTTGGCAGCGATCTGGCATTGGGTCTATTGGGATATAGAAATTTTCTTTGATGAACGTACAGGAAAACCCTCCTTGGATTTGCCCAAGATCTTTGGAATTCATTTATTTTTATCCGGGTTGGCTTGCTTTGGGTTTGGTGCATTTCATGTAACAGGTTTGTATGGTCCTGGAATATGGGTTTCTGATCCTTATGGTCTAACTGGAAAGGTACAACCTGTAAGTCCAACGTGGGGCGCGGAAGGTTTTGATCCTTTTGTTCCGGGGGGTATAGCTTCTCATCATATTGCTGCAGGTACATTGGGAATATTAGCCGGTTTATTTCATCTTAGTGTCCGTCCGCCCCAACGTCTATACAAAGGATTACGTATGGGTAATATTGAAACTGTACTTTCCAGTAGTATCGCTGCTGTGTTTTTTGCAGCTTTCGTGGTTGCTGGAACTATGTGGTATGGTTCAGCAACAACTCCGATCGAATTATTTGGTCCCACTCGTTATCAGTGGGATCAGGGATACTTCCAGCAAGAAATATATCGAAGAGTTAACGCCGCGCTAGCCGAAAATAGGAGTTTCTCAGAAGCTTGGTCTAAAATTCCCGATAAACTAGCTTTTTATGATTACATTGGTAATAATCCGGCGAAGGGGGGATTATTCAGAGCTGGATCGATGGACAACGGGGATGGAATAGCTGTTGGGTGGTTAGGGCACCCTATCTTTAGAGATAAGGAAGGGCATGAACTTTTTGTGCGTCGTATGCCTACCTTTTTTGAAACATTCCCAGTCGTTTTGTTAGACGGAGACGGGATTGTGAGAGCGGATGTTCCTTTTAGAAGGGCAGAATCAAAATATAGTGTCGAACAGGTAGGTGTAACTGTGGAGTTCTATGGTGGTGAACTCGCTGGAGTCAGTTATAATGATCCTGCTACTGTCAAAAAGTATGCTAGACGTGCTCAATTAGGTGAAATCTTTGAATTGGATCGTGCTACGTTGAAATCCGATGGTGTTTTTCGGAGCAGTCCACGAGGTTGGTTCACTTTTGGACATGCTAACTTTGGTTTGCTCTTCTTTTTCGGACACATTTGGCATGGTGCTAGAACCTTGTTCCGAGATGTTTTTGCTGGTATCGATCCAGATTTAGATGCTCAAGTAGAATTTGGAGCCTTCCAAAAACTAGGGGATCCAACTACAAAGAAAGAAGCAGTC------------TGA--TGGAACTTTAGCTTTAGCTGGTCGTGACCAAGAAACCACCGGTTTTGCTTGGTGGGCGGGGAATGCCCGACTTATCAATCTGTCCGGTAAATTGCTCGGAGCTCACGTTGCTCATGCCGGATTAATCGTCTTCTGGGCCGGAGCAATGAACCTATTTGAAGTGGCTCATTTCGTACCAGAAAAACCCATGTATGAACAAGGATTAATTTTACTTCCCCATTTAGCTACTCTAGGTTGGGGAGTAGGTCCTGGTGGGGAGGTTGTAGACACCTTTCCATACTTTGTATCTGGAGTACTTCACTTAATTTCCTCCGCAGTCCTAGGCTTTGGGGGTATTTTTCATGCGCTTCTCGGGCCCGAAACTCTTGAAGAATCTTTTCCATTCTTTGGTTATGTATGGAAAGATAGAAATAAAATGACCACCATTTTGGGTATTCACTTAATCCTCTTAGGTATAGGAGCTTTTCTCCTGGTCCTCAAAGCTCTTTATTTTGGGGGTGTATATGATACCTGGGCACCCGGCGGTGGAGATGTAAGAAGAATTACCAACTTGACCCTTAACCCAAGGGGGTTATTTGGTTATTTACTAAAGTCTCCCTTTGGGGGAGAGGGGTGGATTGTTAGTGTGGACGATTTAGAAGATATAATTGGAGGACATGTATGGTTAGGTTCCATTTGTATACTTGGCGGAATCTGGCATATCTTAACCAAACCTTTTGCATGGGCTCGTCGCGCACTTGTATGGTCTGGAGAAGCTTACTTGTCTTATAGTTTAGCGGCATTAGCTGTCTTTGGTTTTATTGCTTGTTGTTTTGTCTGGTTCAATAATACCGCTTATCCTAGTGAGTTTTACGGACCTACTGGTCCAGAAGCTTCTCAAGCTCAAGCATTTACTTTTCTAGTTAGAGACCAGCGTCTTGGAGCTAACATTGGATCCGCTCAAGGACCTACGGGTTTAGGTAAATACCTAATGCGTTCCCCGACCGGAGAAGTCATTTTTGGAGGAGAAACTATGCGTTTTTGGGATCTACGTGCTCCCTGGTTAGAACCTCTAAGGGGGCCAAACGGCTTGGACTTAAGTAGGCTTAAAAAAGACATACAACCTTGGCAAGAACGACGTTCGGCAGAATATATGACTCATGCCCCCCTAGGTTCTTTAAATTCCGTGGGAGGTGTAGCTACCGAGATCAATGCAGTCAATT----TTTCGTTTTTGTGGGTTGGTCCGGTCTATTACTCTTTCCTTGTGCCTATTTCGCATTAGGGGGGTGGTTCACAGGGACAACTTTTGTAACTTCATGGTATACCCATGGATTGGCTAGTTCTTATTTGGAAGGGTGCAATTTCCTAACCGCTGCAGTTTCTACTCCCGCTAATAGTTTAGCACATTCTTTATTGCTACTATGGGGTCCTGAAGCACAGGGGGATTTTACTCGTTGGTGCCAATTAGGTGGGCTGTGGACTTTTGTTGCTCTACATGGTGCTTTTGGACTTATAGGCTTCATGTTACGTCAATTCGAACTTGCTCGATCCGTTCAATTGCGACCTTATAACGCAATCGCATTCTCTGGTCCAATTGCTGTTTTTGTTTCCGTATTCCTAATTTATCCACTAGGCCAGGCTGGATGGTTCTTTGCACCTAGTTTCGGTGTAGCAGCTATATTTCGGTTCATCCTTTTCTTCCAGGGGTTTCATAATTGGACGTTAAACCCATTTCATATGATGGGAGTTGCCGGAGTATTGGGTGCTGCTCTCCTATGTGCTATTCATGGTGCTACCGTAGAAAATACTTTATTCGAGGACGGTGACGGTGCAAATACATTCCGTGCCTTTAATCCAACTCAAGCTGAAGAGACTTATTCGATGGTGACCGCTAACCGCTTTTGGTCACAAATCTTTGGGGTTGCTTTTTCCAATAAACGTTGGTTACATTTCTTTATGTTATTTGTACCAGTCACGGGTTTGTGGATGAGTGCTATTGGGGTAGTCGGTTTGGCTTTGAACCTCCGCGCCTATGACTTCGTTTCCCAGGAAATCCGTGCAGCAGAAGATCCTGAATTTGAGACTTTCTACACAAAAAATATTCTTTTAAACGAGGGTATTCGCGCTTGGATGGCGGCTCAGGATCAGCCTC-----------------ATTATTACCAGTATTAGATACTGGGTCATTCATAGCATTACTATACCTTCCCTATTCATTGCAGGTTGGTCATTCGTTAGCACGGGTTTAGCTTACGATGTGTTTGGAAGCCCTCGACCCAACGAATATTTCACAGAGAGACGACAAGGAATTCCCTTAATAACAGGCCGTTTCGATTCGTTGGAACAACTCGATGAATTTAATCGATCCTTTTAGATGACAATAGATAGAACCTATCCCATTTTCACAGTGAGATGGTTGGCTGTTCACGGACTAGCTGTACCTACTGTTTCTTTTTTGGGGTCCATATCGGCAATGCAGTTCATCCAACGATAAATGGCTACACAAATGGCTGAAGGTGGTTCC---AGATTTAGT------------CCAAGACGAACTCCTGTAGGGGATTTATTAAAACCATTGAATTCG---------------------------ATGGCCGATACTACTGGAAGGATTCCTCTTTGGCTAATAGGTACTGTAACTGGTATTCTTGTGATCAGTTTAGTAGGCGTTTTCTTCTACG--ATGACACAA------TTAAATCCAAACGAACAAAATGTTGAATTGAATCGTACCAGTTTATACTGGGGTTTATTACTCATTTTTGTACTTGCTGTTTTATTTTCCAATTATTTCTTCAATTGAATGGAAACTGCAAACCTAGTCGCCATCTTCCTATCTGGTTTACTTGTAAGCTTTACAGGATATGCCCTATATACTGCTTTTGGGCAACCCTCTCAACAACTAAGAGATCCATTCGAGGAACACGGGGACTAGATGGAAGCATTGGTTTATACATTCTTGCTGGTCTCAACTCTAGGGATTCTTTTTTTTGCTATATTTTTTCGAGAACCACCTAAGGTTCCGACTAAAAAG---------------GTGAAATGA----------------------------------------------------------ACAGATTGACTTATTACACTCCTGAGTATGTAACCCTTGATACTGATATCTTGGCAGCATTCCGAGTAACCCCTCAACCTGGGGTCCCACCAGAGGAAGCTGGAGCTGCGGTGGCTGCCGAATCTTCCACCGGTACATGGACCACTGTCTGGACCGATGGCCTTACTAGCCTGGATCGTTACAAAGGACGATGCTACCACATTGAGTCGGTTGCTGGAGAGGAAAATCAATATGTTGCTTATGTAGCTTATCCTTTGGACCTTTTTGAAGAAGGTTCTGTTACTAACATGTTTACTTCCATTGTCGGTAATGTTTTTGGGTTCAAGGCCCTACGAGCTCTACGTCTGGAGGATCTTAGAATTCCTCCTGCTTATTCGAAAACTTTCCAGGGCCCACCTCACGGTATCCAAGTTGAAAGAGATAAATTGAACAAATACGGTCGTCCCCTGTTGGGATGTACTATTAAACCTAAATTGGGTTTATCCGCTAAGAACTATGGAAGGGCAGTTTATGAATGTCTCCGTGGTGGACTTGATTTTACCAAAGATGATGAGAACGTTAACTCCCAACCATTTATGCGTTGGAGAGACCGTTTCTTATTTTGTGCCGAAGCTATTTATAAAGCACAAGCTGAAACGGGGGAAATCAAAGGGCATTACTTAAATGCTACCGCGGGTACATCTGAAGAAATGATAAAAAGGGCTGCATGTGCTAGAGAATTGGGAGTTCCTATCGTAATGCATGACTACTTAACAGGGGGGTTCACCGCAAATACTACCTTGTCTCGGTACTGTCGCGATAATGGACTACTTCTGCACATACATCGTGCAATGCATGCAGTGATTGATAGACAAAAGAATCATGGTATACACTTCCGTGTACTAGCTAAAGCGTTGCGTATGTCAGGGGGGGATCATATTCACTCTGGTACCGTAGTAGGTAAACTAGAAGGTGAACGAGAGATTACTTTGGGCTTTGTTGATTTACTACGTGATAATTGGATTGAAAAAGACCGCAGTCGCGGTATTTATTTCACTCAAGATTGGGTATCTATGCCAGGTGTTCTGCCCGTGGCTTCAGGGGGTATTCACGTTTGGCATATGCCTGCTCTGACCGAGATCTTTGGGGATGATTCCGTACTACAGTTCGGTGGAGGAACTTTGGGACACCCTTGGGGAAATGCACCTGGTGCAGTAGCTAATCGTGTAGCTCTAGAAGCGTGTGTACAAGCTCGTAATGAGGGACGTGATCTTGCTCGCGAAGGTAATGACGTTATTCGTCAAGCTTGCAAATGGAGTGATGAACTGAATGTTGCT---------------------------
	'Trithuria_cowieana'   -----------------------------------------------------------------------------------------------------------------------------------------------------------------------------------------------------------------------------AAATAATCGAGTTAGAGCTGTAGCTCTGAGTGCAACAGACGGTCTGATGAGAGGGATGGAAGTGATTGACACGGGATCTCCTCTAAGTGTTCCAGTCGGTGGAGCCACTCTCGGACGAATTTTCAACGTTCTTGGCGAACCTATGGATAATTTAGGTCCTGTAGATACTCGTACGACATCTGCTATTCATAGATCTGCACCCGACTTTACACAGTTAGATACCAAATTGTCCATCTTTGAAACAGGCATTAAAGTGGTGGATCTTTTAGCCCCTTATCGACGCGGAGGAAAAATTGGACTATTTGGGGGAGCAGGTGTCGGTAAAACAGTACTCATTATGGAATTGATCAACAACATTGCCAAAGCTCATGGCGGTGTATCCGTATTTGGTGGAGTAGGAGAACGCACTCGCGAAGGAAATGATCTTTACATAGAAATGAAAGAATCTGGAGTGATTAACGAACAAGATATTGCAAAATCAAAAGTCGCTCTAGTATATGGTCAGATGAATGAACCGCCGGGAGCTCGTATGAGAGTCGGTTTGACCGCCCTAACCATGGCAGAATATTTCCGTGATGTTAATCAACAAGATGTACTTCTATTTATCGACAATATCTTTCGCTTCGTCCAGGCAGGGTCAGAAGTATCTGCCTTATTAGGTCGAATGCCTTCAGCCGTGGGTTATCAGCCTACCCTTAGTACGGAGATGGGTTCTTTGCAAGAAAGAATTACTTCCACTAAGAAGGGATCTATAACTTCCATTCAAGCCGTTTATGTACCTGCGGACGATTTGACTGATCCCGCTCCTGCCACCACATTTGCACATTTAGATGCTACTACTGTACTCTCAAGAGTACTAGCTGCCAAAGGTATCTATCCAGCAGTAGATCCTTTAGATTCAACTTCAACTATGCTACAACCTCGGATCGTCGGCAAAGACCATTATGAAACGGCGCAAAGAGTGAAACAAACTTTA-------------------------------------------------------------------------------------------------------------------------------------------------------------------------------------------------------------------------------------------------------------------------------------------------------------------------GGATTATCCCTTTCGTTCCACTTATAGTTACTATGTTAATAGGATTGGGGCTCTTCCTTATTCCGACGGCAACAAAAAATATTCGTCGTATATGGGCTTTTCCAAGTATTTTTTTGCTAAGTATAGTTATGGTTTTTTCAACCAAATTGTCCATACAGCAAATAAATAGTAACTTTTTTTATGACTATTTATGGTCTTGGATCATCAACAGTGATGTTTGTTTAGAGATCGGTTACTTGATCGATCCACTTACTTCTATTATGTCGATGCTAATTACTACTGTTGGAATCTTGGTTCTTATCTATAGTGATGGTTATATGTCTCATGATCAAGGATATTTTCGATTTTTTGCTTATATTAGTTTTTTCACTGCTTCCATGCTTGGATTAGTTACTAGTCCCAATTTTATACAACTATATGTTTTTTGGGAACTCGTGGGAATGTGCTCTTATTTATTAATAGGATTTTGGTTTACCCGCCCAATTGCAGCAAATGCCTGTCAAAAAGCTTTTGTGACTAATCGTGTGGCGGATTTTGGTTTGTTAGTAGGAATATTAGGATGTTATTTGATGACAGGAAGTTTCGAATTTCGAGATTTATGCCAAATACTTAATCATTCC---ATCCATAAT---------------------------AATGATATTCATTCTTTATTTGATATGATATTCGCCTTATTATTATTCCTTGGCGCAATTGCTAAATCGGCGCAATTTCCTCTTCATATATGGTTACCTGATGCTATGGAAGGACCCACTCCCATTTCGGCTCTTATACATGCTGCCACTATGGTAGCAGCAGGAATTTTTTTGGTGGCCCGGCTTTTTCCTCTTTTCAAACTTATACCTTACATAATGAATATAATTTCTATCATAGGTATAATAACGATATTATTAGGATCTACTTTGGCTCTTGCTGAAAAAGACATTAAGAAAGGTTTAGCTTATTCTACAATGTCTCAACTGGGCTATATGATGTTAGCTTTAGGTATAGGTTCTTATCGAGCCGCTTTATTTCATTTGATTACTCATGCTTATACTAAAGCATTGTTATTTTTAGGATCCGGATCCATTATTCATTCAATGGAAGCGATTGTTGGATATTCTCCAGCTAAGAGTCAAAACATGGTACTTATGGGGGGTTTAAAAAGATATATGCCAATTACAAAAACTACTTTTTTATTAGGTACGCTTTCACTTTCTGGTATTCCTCCCCTCGCTTGTTTTTGGTCCAAAGATGAAATTCTTAATGATAGTTGGTTGTATTCACCAATTTTTGGGATAATTGCTTGTTACACAGCA--CGTCGTATTGAACGATCCTGGTCGTTTGCTTTCTGTACATATAATGCATACAGCTCTAGTCGCAGGTTGGGCGGGTTCGATGGCTCTATACGAATTAGCTGTTTTTGATCCCTCTGATCCCGTTCTTGATCCAATGTGGAGACAAGGGATGTTCGTTATACCCTTTATGACTCGTTTAGGAATAACCAATTCATGGGGCGGTTGGAGTATCGCAGGGGGGACTCTAACGAATCCCGGTATTTGGAGTTATGAAGGTGTGGCCGGGGCACACATTGTGTTTTCTGGATTGTGCTTCTTGGCAGCGATCTGGCATTGGGTCTATTGGGATATAGAAATTTTCTTTGATGAACGTACAGGAAAACCCTCCTTGGATTTGCCCAAGATCTTTGGAATTCATTTATTTTTATCCGGGTTGGCTTGCTTTGGGTTTGGTGCATTTCATGTAACAGGTTTGTATGGTCCTGGAATATGGGTTTCTGATCCTTATGGTCTAACTGGAAAGGTACAACCTGTAAGTCCAACGTGGGGCGCGGAAGGTTTTGATCCTTTTATTCCGGGGGGTATAGCTTCTCATCATATTGCTGCAGGTACATTGGGAATATTAGCAGGTTTATTTCATCTTAGTGTCCGTCCGCCCCAACGTCTATACAAAGGATTACGTATGGGTAATATTGAAACTGTACTTTCCAGTAGTATCGCTGCTGTGTTTTTTGCAGCTTTCGTTGTTGCTGGAACTATGTGGTATGGTTCAGCAACAACTCCGATCGAATTATTTGGTCCCACTCGTTATCAGTGGGATCAGGGATACTTCCAGCAAGAAATATATCGAAGAGTTAACGCCGCGCTAGCCGAAAATAGGAGTTTATCAGAAGCTTGGTCTAAAATTCCCGATAAACTAGCTTTTTATGATTACATTGGTAATAATCCGGCGAAGGGGGGATTATTCAGAGCTGGATCGATGGACAACGGGGATGGAATAGCTGTTGGGTGGTTAGGGCACCCTATCTTTAGAGATAAGGAAGGGCATGAACTTTTTGTGCGTCGTATGCCTACCTTTTTTGAAACATTCCCAGTCGTTTTGTTAGACGGAGACGGGATTGTGAGAGCGGATGTTCCTTTTAGAAGGGCAGAATCAAAATATAGTGTCGAACAGGTAGGTGTAACAGTGGAGTTCTATGGTGGTGAACTCGCTGGAGTCAGTTATAATGATCCTGCTACTGTCAAAAAGTATGCTAGACGTGCTCAATTAGGTGAAATCTTTGAATTGGATCGTGCTACGTTGAAATCCGATGGTGTTTTTCGGAGCAGTCCACGAGGTTGGTTCACTTTTGGACATGCTAACTTTGCTTTGCTCTTCTTTTTCGGGCACATTTGGCATGGTGCTAGAACCTTGTTCCGAGATGTTTTTGCTGGTATCGATCCAGATTTAGATGCTCAAGTAGAATTTGGAGCCTTCCAAAAACTAGGGGATCCAACTACAAAGAAAGAAGCAGTC------------TGA--TGGAACTTTAGCTTTAGCTGGTCGTGACCAAGAAACCACCGGTTTCGCTTGGTGGGCGGGGAATGCCCGACTTATCAATCTGTCCGGTAAATTGCTCGGGGCTCACGTCGCTCATGCCGGATTAATCGTCTTCTGGGCCGGAGCAATGAACCTATTTGAAGTGGCTCATTTCGTACCAGAAAAGCCCATGTATGAACAAGGATTAATTTTACTTCCCCATCTAGCTACTCTAGGTTGGGGGGTGGGTCCTGGTGGGGAGGTTGTAGACACCTTTCCATACTTTGTATCTGGAGTACTTCACTTGATTTCCTCCGCAGTCCTAGGCTTTGGCGGTATTTTTCATGCGCTTCTCGGGCCCGAAACTCTTGAAGAATCTTTTCCATTCTTTGGTTATGTATGGAAAGATAGAAATAAAATGACCACAATTTTGGGTATTCACTTAATCCTCTTAGGTATAGGAGCCTTTCTCCTGGTCCTCAAAGCTCTTTATTTTGGGGGCGTATATGATACCTGGGCACCCGGCGGTGGAGATGTAAGAAGAATTACCAACTTGACCCTTAACCCAAGTAGGTTATTTGGTTATTTACTAAAGTCTCCCTTTGGAGGAGAGGGGTGGATTGTTAGTGTGGACGATTTAGAAGATATAATTGGAGGACATGTATGGTTGGGTTCCATTTGTATACTTGGGGGAATCTGGCATATCTTAACCAAACCTTTTGCATGGGCTCGTCGCGCATTGGTATGGTCTGGAGAAGCTTACTTGTCTTATAGTTTAGCGGCATTAGCTGTCTTTGGTTTTATTGCTTGTTGTTTTGTCTGGTTCAATAATACCGCTTATCCTAGTGAGTTTTACGGACCTACAGGTCCAGAAGCTTCTCAAGCTCAAGCATTTACTTTTCTAGTTAGAGACCAGCGTCTTGGAGCTAACATTGGATCCGCTCAAGGACCTACGGGTTTAGGTAAATACCTAATGCGTTCCCCGACCGGAGAGGTTATTTTTGGGGGAGAAACTATGCGTTTTTGGGATCTACGTGCTCCCTGGTTAGAACCTCTAAGGGGACCAAATGGCTTGGACTTAAGTAGGCTTAAAAAAGACATACAACCTTGGCAAGAACGACGTTCAGCAGAATATATGACTCATGCTCCCCTAGGTTCTTTAAATTCCGTGGGAGGTGTAGCTACCGAGATTAATGCAGTCAATT----------------------------------------------------------ATTAGGGGGGTGGTTCACAGGTACAACTTTTGTAACTTCATGGTATACCCATGGATTGGCTAGTTCCTATTTGGAAGGGTGCAATTTCCTAACCGCTGCAGTTTCTACTCCTGCTAATAGTTTAGCACATTCATTATTGCTACTATGGGGTCCTGAAGCACAGGGGGATTTTACTCGTTGGTGCCAATTAGGTGGGCTGTGGACTTTTGTTGCTCTACATGGCGCTTTTGGACTTATAGGCTTCATGTTACGTCAATTCGAACTTGCTCGATCCGTTCAATTGCGACCTTATAACGCAATCGCATTCTCTGGTCCAATTGCTGTTTTTGTTTCCGTATTCCTAATTTATCCACTAGGCCAGGCTGGATGGTTCTTTGCACCTAGTTTCGGTGTAGCAGCTATATTTCGGTTCATCCTCTTCTTCCAGGGGTTTCATAATTGGACGTTAAACCCATTTCATATGATGGGAGTTGCCGGAGTATTGGGTGCTGCTCTCCTATGTGCTATTCATGGTGCTACCGTAGAAAATACTTTATTCGAAGACGGTGACGGTGCAAACACATTCCGTGCCTTTAATCCAACTCAAGCTGAAGAGACTTATTCGATGGTGACCGCTAACCGCTTTTGGTCACAAATCTTTGGGGTTGCTTTTTCCAATAAACGTTGGTTACATTTCTTTATGTTATTTGTACCAGTCACGGGTTTGTGGATGAGTGCTATTGGGGTAGTCGGTTTGGCTTTGAACCTACGCGCCTATGACTTCGTTTCCCAGGAAATCCGTGCAGCAGAAGATCCTGAATTTGAGACTTTCTACACAAAAAATATTCTTTTAAACGAGGGTATTCGCGCTTGGATGGCGGCTCAGGATCAGCCTC----CTCTTTTGCTGATATTATTACCAGTATTAGATACTGGGTCATTCATAGCATTACTATACCTTCCCTATTCATTGCAGGTTGGTCATTCGTTAGCACGGGTTTAGCTTACGATGTGTTTGGAAGCCCTCGACCCAACGAATATTTCACAGAGAGACGACAAGGAATTCCCTTAATAACTGGCCGTTTTGACTCGTTGGAACAACTCGATGAATTTAATCGATCCTTTTAAATGACAATAGATAGAACCTATCCCATTTTCACAGTGAGATGGTTGGCTGTTCACGGACTAGCTGTACCTACCGTTTCTTTTTTGGGGTCAATATCGGCAATGCAGTTCATCCAACGATAAATGGCTACACAAATGGCTGAAGGTGGTTCC---AGATTTAGT------------CCAAGACGAACTCCTGTAGGGGATTTATTAAAACCATTGAATTCG---------------------------ATGGCCGATACTACTGGAAGGATTCCTCTTTGGCTAATAGGTACTGTAACTGGTATTCTTGTGATCGGTTTAATAGGCGTTTTCTTCTACG--ACGACACAA------TTAAATCCAAACGAACAAAATGTTGAATTGAATCGTACCAGTTTATACTGGGGTTTATTACTCATTTTTGTACTTGCTGTTTTATTTTCCAATTATTTCTTCAATTGAATGGAAACTGCAAACCTAGTCGCCATCTTCCTATCTGGTTTACTTGTAAGCTTTACAGGATATGCCCTATATACTGCTTTTGGGCAACCCTCTCAACAACTAAGAGATCCATTCGAGGAACACGGGGACTAGATGGAAGCATTGGTTTATACATTCTTGCTGGTCTCAACTCTAGGGATTATTTTTTTTGCTATCTTTTTTCGAGAACCACCTAAGGTTCCGACTAAAAAG---------------GTGAAATGA------------------------------CTTGGATTCAAAGCCGGTGTTAAGGATTACAGATTGACTTATTACACTCCTGAGTATGTAACCCTTGATACTGATATCTTGGCAGCATTCCGAGTAACCCCTCAACCCGGGGTCCCACCGGAGGAAGCCGGAGCTGCGGTGGCTGCCGAATCTTCCACTGGTACATGGACCACTGTCTGGACCGACGGCCTTACCAGCCTGGATCGTTACAAAGGACGATGCTACCACATTGAGTCGGTTGCTGGAGAGGAAAATCAATATATTGCTTATGTAGCTTATCCTTTGGACCTTTTTGAAGAAGGTTCTGTTACTAACATGTTTACTTCCATTGTTGGTAATGTATTTGGGTTCAAGGCGCTACGAGCTCTACGTCTGGAGGATCTTAGAATTCCTCCTGCTTATTCGAAAACTTTCCAGGGCCCACCTCACGGTATCCAAGTTGAGAGAGATAAATTGAACAAATATGGTCGTCCCCTGTTGGGATGTACAATTAAACCTAAATTGGGGTTATCCGCTAAGAACTATGGAAGGGCGGTTTATGAATGTCTCCGTGGTGGACTTGATTTTACCAAAGATGATGAGAACGTGAACTCCCAACCATTTATGCGTTGGAGAGACCGTTTCTTATTTTGTGCCGAAGCTATTTATAAAGCACAAGCTGAAACGGGAGAAATCAAAGGGCATTACTTAAATGCTACCGCGGGTACATCCGAAGAAATGATAAAAAGGGCAGCATGTGCTAGAGAATTGGGAGTTCCTATCGTAATGCATGACTACTTAACAGGGGGGTTCACCGCAAATACTAGCTTGGCTCAGTATTGTCGCGATAATGGACTACTTCTGCACATACATCGTGCAATGCATGCAGTGATTGATAGACAAAAGAATCATGGTATACACTTCCGTGTACTAGCTAAAGCATTGCGTATGTCCGGGGGAGATCATATTCACTCTGGTACCGTAGTAGGTAAACTAGAAGGTGAACGAGAGATTACTTTGGGCTTTGTTGATTTACTACGTGATAATTGGATTGAAAAAGACCGCAGTCGCGGTATTTATTTCACTCAAGATTGGGTATCTATGCCTGGTGTTTTGCCCGTGGCTTCAGGAGGTATTCACGTCTGGCATATGCCTGCTCTGACCGAGATCTTTGGGGATGATTCCGTACTACAGTTCGGTGGAGGAACTTTGGGACACCCTTGGGGAAATGCACCAGGTGCAGTAGCTAATCGCGTAGCTCTAGAAGCGTGTGTACAAGCTCGTAATGAGGGACGTGATCTTGCTCGCGAAGGTAATGACGTTATTCGTCAAGCTTGCAAATGGAGTGATGAACTGAATATTGCT---------------------------
	Cabomba                ?????????????????????????????????????????????????????????------??????????????????????????????????????????????????????????????????????????????????????????????????????????????????????????AATTAATGTGACTTGTGAGGTACAGCAATTATTAGGAAATAATCGAGTTAGAGCTGTAGCTATGAGTGCTACAGATGGGCTGAGGAGAGGAATGGAAGTGATTGACACAGGAGCTGCTCTAAGTGTTCCAGTAGGTGGAGCCACTCTAGGACGAATTTTCAATGTTCTTGGAGAACCCGTTGATAATTTAGGTCCTGTAGATACTCGCACAACATCCCCCATTCATAGATCCGCACCCGCTTTTATACAGTTAGATACCAAATTATCAATCTTTGAAACGGGGATAAAAGTAGTGGACCTTTTAGCGCCTTATCGACGTGGGGGAAAAATCGGATTATTTGGGGGAGCCGGAGTGGGTAAAACAGTACTCATCATGGAATTAATCAACAACATTGCCAAAGCTCATGGGGGTGTATCCGTATTCGGCGGAGTAGGAGAACGCACTCGTGAGGGAAATGATCTTTACATGGAAATGAAAGAATCCGGGGTGATTAATGAAGAAAATATTGCAGAATCTAAAGTAGCTCTAGTATATGGACAGATGAATGAACCGCCGGGAGCTCGTATGAGAGTCGGTTTGACTGCCCTAACCATGGCGGAATATTTCCGTGATGTTAATGAACAAGACGTCCTTCTATTTATCGACAATATCTTTCGCTTCGTACAAGCGGGGTCAGAAGTATCTGCCTTATTAGGTAGAATGCCTTCCGCCGTGGGTTATCAGCCTACCCTTAGTACAGAAATGGGTTCTTTGCAAGAAAGAATTACTTCTACAAAAGAGGGATCCATAACTTCCATTCAAGCAGTTTATGTACCCGCGGACGATTTGACTGATCCTGCTCCTGCCACGACATTTGCACATTTAGATGCTACTACCGTACTATCAAGAGGATTAGCTGCCAAAGGTATCTATCCAGCAGTGGATCCTTTAGATTCAACGTCAACTATGCTCCAACCTCGGATCGTTGGCGAAGAACATTACGAAACAGCGCAAAGAGTTAAGCAAACTTTACAACGTTACAAAGAACTTCAGGACATTATAGCGATTCTTGGACTGGACGAATTATCTGAAGAGGATCGTTTAACCGTAGCAAGAGCGCGAAAAATTGAACGTTTTCTATCACAACCCTTCTTCGTAGCGGAAGTATTTACAGGTTCTCCAGGGAAATATGTTGGTCTCGCAGAAACAATTAGGGGGTTTCAACTGATCCTTTCCGGAGAATTTGATAGTTTTCCTGAGCAGGCCTTTTATTTGGTAGGTAATATCGATGAAGCTACCTCTAAGGCTATTAACTTAGAAGTCGAGAGCAAGAA--------------???????????????????????GTTACTATGTTAATAGGATTGGGACTCCTGCTTATCCCGACAGCAACAAAAAATCTTCGTCGTATATGGGCTTTTCCCGCTGTTTTATTGTTAACTACGGTTATGGTCTTTTCGACCAAACTGGCGATCCAGCAAATAAACGGTAGCTCAATTTATGAATATCTATGGTCTTGGACCATCACTAGTGATTTTTCTTTAGAGTTTGGCTACTTAATTGATCCACTTACTTCTATTATGTTGATATTAATCACTACTGTTGGAATTATGGTTCTTATCTATAGTGATAATTATATGTCTCATGACCGAGGATATTTGAGATTTTTTGCTTATATGACTTTTTTCACTACTTCTATGCTGGGATTAGTTACTAGTCCCAATTTGATACAAATCTATATTTTTTGGGAACTGGTGGGAATGTGTTCCTATCTGTTAATAGGCTTTTGGTTTACCCGACCAATTGCAGCAAATGCCTGTCAAAAAGCGTTTGTGACTAATCGTGTGGGAGATTTTGGTTTATTATTAGGAATCTTAGGTTTTTATTTACTAACAGGTAGTTTCGAATTTCAGGATTTGTTCGAAATATTCAATAATTTA---ATTATTAAT---------------AAT---------AATGAGATAAATTCTTCATTTGCTACGCTGTGTGCCTTCTTATTATTTCTTGGTGCAGTTGCTAAATCCGCGCAATTCCCACTTCATGTATGGTTACCTGATGCTATGGAGGGACCTACTCCTATTTCGGCTCTTATACATGCTGCTACTATGGTAGCCGCAGGAATTTTTCTTGTAGCTCGGCTTCTTCCTCTTTTCATAGTCATACCTTATATAATGAATATAATTGCTTTGATAGGTATAATAACGGTCCTATTAGGAGCTACCTTGGCTCTTGCTCAAAGAGATATTAAGAGAAGTTTAGCCTATTCCACGATGTCCCAATTGGGATACATTATGTTAGCTTTGGGTATAGGTTCTTATCGAGCCGCTTTATTCCATTTGATCACTCATGCTTATTCAAAAGCATTATTGTTTTTAGGATCTGGATCAATCATTCATTCAATGGAACCCATTGTTGGGTATTCCCCAGCAAAGAGTCAGAACATGGCTCTTATGGGTGGTTTAACCAAATATATGCCAATTACAAAAACAACGTTTTTTTTAGGTACACTTTCTCTTTGTGGTATTCCACCTCTCGCTTGTTTTTGGTCCAAAGACGAAATTCTTAATGATAGTTGGTTGTATTCACCTATTT??????????????????????????-----???????AATGATCCTGGTCGCTTGCTTTCTGTCCATATAATGCATACAGCTCTAGTTGCTGGTTGGGCCGGTTCCATGGCTCTATACGAATTAGCTGTTTTTGATCCCTCTGATCCCGTTCTTGATCCAATGTGGCGACAAGGTCTGTTCGTTATACCGTTCATGACTCGTTTAGGAATAACTAATTCATGGGGTGGTTGGAGTATTACAGGAGGAACTATAACCAATCCGGGTATTTGGAGTTACGAAGGTGTTGCCGGGGCACACATTATGCTTTCTGGCTTGTGCTTCTTAGCAGCTATCTGGCATTGGGTGTATTGGGATCTAGAAATATTCTGTGATGAACGTACGGGAAAACCTTCTTTGGATTTGCCCAAGATCTTTGGAATTCATTTATTTTTATCTGGGGTCGCTTGCTTTGGCTTTGGTGCATTTCATGTAACAGGTTTGTATGGCCCTGGAATATGGGTATCTGATCCTTATGGTCTAACCGGAAAAGTGCAACCTGTAAGTCCTGCATGGGGCGCAGAGGGTTTTGATCCTTTTTCCCCGGGGGGAATAGCTTCTCATCATATTGCTGCGGGTACCTTGGGAATATTAGCGGGTCTATTCCATCTTAGTGTCCGCCCGCCCCAACGTCTATACAAAGCATTACGTATGGGCAATATTGAAACTGTGCTTTCCAGTAGTATCGCTGCTGTGTTTTTTGCAGCTTTCGTTGTTGCTGGAACTATGTGGTATGGTTCAGCGACTACTCCGATCGAATTATTTGGTCCTACTCGTTATCAGTGGGATCAGGGATATTTCCAGCAAGAAATATATCGAAGAGTTAACGCCGGGCTAGCCGAAAATCTGAGTTTATCGGAATCTTGGTCTAAAATTCCTGATAAACTAGCTTTTTATGATTACATCGGTAATAATCCGGCGAAAGGAGGATTGTTCAGAGCCGGCTCAATGGACAACGGGGATGGAATAGCTGTTGGGTGGTTAGGACACCCAGTCTTTAGAGATAAAGAGGGACATGAACTTTTTGTACGTCGTATGCCCACCTTCTTTGAGACATTTCCGGTAGTTTTGGTAGACGGAGACGGAATTGTTAGAGCCGATGTTCCTTTTAGAAGGGCAGAATCAAAGTATAGTGTCGAACAAGTAGGTGTAACTGTTGAGTTCTATGGTGGTGAACTCAATGGAGTCAGTTATAATGATCCGGCTACTGTTAAAAAATATGCTAGACGCGCCCAGTTGGGTGAAATTTTTGAATTGGATCGCGCTACTTTGAAATCCGACGGTGTTTTTCGTAGTAGTCCAAGGGGTTGGTTCACTTTTGGACATGCTACGTTTGCTTTGCTTTTCTTTTTCGGCCACATTTGGCATGGTGCTAGAACTTTATTCCGAGATGTTTTTGCTGGTATCGACCCAGACTTAGATCTTCAAGTGGAATTTGGAGCCTTCCAAAAACTAGGGGATCCAACTACAAAGAGACAAGCAGTC------------TGA--TGGAACTTTAGCTTTAGCTGGTCGTGACCAAGAAACCACCGGTTTTGCTTGGTGGGCGGGGAATGCCCGACTTATTAATCTGTCCGGTAAATTACTCGGAGCTCACGTGGCGCATGCCGGATTAATCGTATTCTGGGCTGGAGCAATGAACCTATTTGAGGTGGCTCATTTCGTACCGGAGAAGCCTATGTATGAACAAGGATTGATTTTACTTCCCCATCTAGCTACTCTAGGTTGGGGAGTGGGTCCTGGTGGGGAAGTTGTAGACACCTTTCCATACTTTGTATCTGGAGTACTTCACTTAATTTCCTCTGCAGTACTAGGCTTTGGCGGTATTTATCATGCGCTTCTTGGCCCGGAGACTCTTGAGGAATCCTTTCCATTCTTCGGTTATGTATGGAAAGATAGAAATAAAATGACCACCATTTTGGGGATTCACTTAATCTTGTTAGGTCTAGGCGCTTTTCTCCTAGTGTTCAAGGCTCTTTATTTTGGGGGCGTATATGATACCTGGGCTCCTGGTGGGGGGGATGTAAGAAGAATTACCAACTTGACCCTTAGCCCAAGCATTATATTTGGTTATTTACTAAAGTCTCCTTTTGGAGGAGAAGGGTGGATTGTTAGTGTGGACGATTTAGAAGATATAATTGGGGGACATGTATGGTTAGGTTCCATTTGTATACTTGGTGGAATCTGGCATATTTTAACCAAACCCTTTGCGTGGGCTCGTCGCGCATTTGTATGGTCTGGAGAAGCTTACTTGTCTTATAGTTTAGGGGCTTTAGCTGTCTTTGGTTTCATTGCTTGTTGTTTTGTCTGGTTCAATAATACCGCTTATCCTAGTGAGTTTTACGGGCCTACTGGGCCTGAAGCTTCTCAAGCTCAAGCATTTACTTTTCTAGTTAGAGACCAACGTCTTGGGGCTAACGTGGGATCCGCTCAAGGACCTACTGGTTTAGGTAAATATCTAATGCGTTCCCCGACCGGAGAGATTATTTTTGGGGGAGAAACTATGCGCTTTTGGGATCTCCGTGCTCCTTGGTTGGAACCTCTAAGGGGACCTAACGGTTTGGATTTGAGTAGGTTGAAAAAAGACATACAACCTTGGCAAGAACGACGTTCGGCAGAATATATGACTCATGCTCCGTTGGGTTCTTTAAATTCCGTGGGTGGTGTAGCTACGGAGATCAATGCAGTCAATT----TTTCGTTTTTGTAGGTTGGTCCGGTCTATTGCTCTTTCCTTGTGCCTATTTCGCTTTAGGAGGGTGGTTCACAGGTACAACCTTTGTAACTTCATGGTATACCCATGGATTGGCTAGTTCCTATTTGGAAGGCTGCAATTTCCTAACCGCTGCAGTTTCTACCCCCGCAAATAGTTTAGCACATTCTTTATTGCTACTATGGGGTCCGGAAGCACAAGGAGATTTTACTCGTTGGTGCCAATTAGGCGGTCTGTGGACTTTTGTTGCTCTACATGGCGCTTTCGGACTAATAGGCTTCATGTTACGCCAATTTGAACTTGCTCGATCTGTTCAATTGAGACCTTATAACGCAATCGCATTCTCAGGTCCAATTGCTGTTTTTGTTTCCGTATTCCTGATTTATCCACTAGGTCAGTCTGGCTGGTTCTTTGCGCCTAGTTTTGGTGTAGCAGCTATCTTTCGGTTCATCCTTTTCTTCCAAGGGTTTCATAACTGGACGTTGAACCCATTTCATATGATGGGAGTTGCTGGAGTATTGGGTGCTGCTCTGCTATGCGCTATTCATGGTGCTACTGTAGAAAATACTTTATTTGAAGATGGTGACGGTGCAAATACATTCCGTGCCTTTAACCCAACTCAAGCGGAAGAGACCTATTCCATGGTCACTGCTAACCGCTTTTGGTCCCAAATCTTTGGGGTTGCTTTTTCCAATAAACGTTGGTTACATTTCTTTATGTTATTTGTACCAGTCACCGGTTTATGGATGAGTGCTATTGGGGTAGTCGGTCTGGCTTTGAACCTACGTGCCTACGACTTCGTTTCCCAGGAAATCCGCGCAGCAGAAGATCCTGAATTTGAGACTTTCTACACCAAAAATATTCTTTTAAACGAAGGTATTCGTGCTTGGATGGCGGCTCAGGATCAGCCTC---------------------------------GATACTGGGTCATTCATAGCATTACTATACCTTCCCTATTCATTGCAGGTTGGTTATTCGTCAGCACGGGTTTAGCTTACGACGTGTTTGGAAGCCCTCGACCCAACGAATATTTCACAGAAAGCAGACAAGGGATTCCATTAATAACTGGCCGTTTCGATTCATTGGAACAACTCGATGAATTTAGTCGATCCTTTTAGATGACCATAGATAGAACCTATCCAATTTTCACAGTGAGATGGTTGGCTGTTCACGGACTAGCTGTACCTACCGTTTCTTTTTTGGGGTCAATATCAGCAATGCAGTTCATCCAAAGATAAATGGCTACACAAATAATTGAGGATAGTTCC---AGATCTGCG------------CCAAGACGAACTCTTGTAGGCGATTTATTAAAACCATTGAATTCGGAATATGGTAAAGTAGCTCCTGGA---ATGGCCGATACTACTGGAAGGATTCCTCTTTGGCTGATAGGTACTGTAACTGGTATTCTTGTGAT----------------------------ACGACACAA------TCAAATCCGAACGAACAAAACGTTGAATTGAATCGTACCAGTCTCTACTGGGGGTTATTACTTATTTTTGTACTTGCTGTTTTATTTTCCAATTATTTCTTCAATTGAATGGAAACTGCAACTCTAGTCGCCATCTCCATATCTGGTTTACTTGTAAGCTTTACTGGGTATGCCTTATATACCGCCTTTGGGCAACCCTCTCAACAACTAAGAGATCCTTTTGAGGAACACGGGGACTAGATGGAAGCATTGGTTTATACATTCCTGCTGGTCTCGACTTTAGGAATAATTTTTTTTGCTATATTTTTTCGAGAACCGCCTAAGGTTCCGACTAAAAAG---------------GCGAAATGA--------------------------AAGTGTTGGATTCAAAGCTGGTGTTAAAGATTACAGATTGACTTATTACACTCCTGAGTATGAAACCCTTGCTACTGATATCTTGGCAGCATTCCGAGTAACTCCTCAACCTGGAGTTCCACCTGAGGAAGCAGGAGCTGCGGTGGCTGCCGAATCTTCCACTGGTACATGGACAACTGTGTGGACCGATGGACTTACCAGCCTCGATCGTTACAAAGGACGATGCTACCACATCGAGCCAGTTGCTGGGGAGGAAAATCAATATATTGCTTATGTAGCTTACCCTTTGGATCTTTTTGAAGAAGGTTCTGTTACTAACATGTTTACTTCCATTGTGGGCAATGTATTTGGATTCAAAGCCCTACGAGCTCTACGCTTGGAGGATCTGAGAATTCCTCCTGCTTATTCTAAAACTTTCCAGGGCCCACCTCATGGAATCCAAGTTGAGAGAGATAAATTGAACAAGTATGGTCGTCCCCTATTGGGATGTACTATTAAACCAAAATTGGGGTTATCCGCAAAAAACTATGGTAGAGCAGTTTATGAGTGTCTACGTGGTGGACTTGATTTTACCAAGGATGATGAGAACGTAAACTCCCAGCCGTTTATGCGTTGGAGAGATCGTTTCTTATTTTGCGCCGAAGCTATTTATAAAGCACAGGCCGAAACAGGTGAAATTAAAGGACATTACTTGAATGCTACTGCAGGTACATCTGAAGAAATGATGAAAAGAGCAGCATGCGCCCGAGAGTTGGGAGTTCCTATCGTCATGCATGACTACTTAACAGGGGGATTCACTGCAAATACTAGCTTGTCTCATTATTGCCGAGACAATGGCCTACTTCTTCACATCCACCGCGCAATGCATGCAGTTATTGATAGACAGAAGAATCATGGTATTCACTTCCGTGTACTAGCTAAAGCGTTGCGTATGTCTGGGGGGGATCATATTCACTCTGGTACCGTAGTAGGTAAACTGGAAGGGGAACGAGATGTCACTTTGGGCTTTGTTGATTTACTACGTGATGATTTTATTGAAAAAGACCGGAGTCGCGGTATTTATTTCACTCAAGATTGGGTATCTATGCCTGGTGTTTTGCCCGTGGCTTCAGGCGGTATTCACGTTTGGCATATGCCTGCCCTGACCGAGATATTTGGGGATGATTCCGTGCTACAGTTCGGT????????????????????????????????????????????????????????????????????????????????????????????????????????????????????????????????????????????????????????????????????????????????????????????????
	Nuphar                 ATGAGAATCAATCCTACTACTTCTGGTCCCGGTGTTTCAACA---------AAAAAT------CTGGGACGTATCGCTCAAATCATTGGTCCGGTACTGGATGTAGCTTTTCCCCCGGGGAAGATGCCTAATATTTACAACTCTTTGGTA------GTTAAGGGTCGAGATACCGCAGGTCAGGAAATTAATGTGACTTGTGAGGTACAGCAATTATTAGGAAATAATCGAGTTAGAGCTGTAGCTATGAGTGCTACAGATGGGCTGATGAGAGGAATGGAAGTGATTGACACGGGAGCTCCTCTAAGTGTTCCAGTCGGTGGAGCCACTCTAGGACGAATTTTCAATGTTCTTGGAGAACCTGTTGATAATTTAGGTCCTGTAGATACTCGCACAACATCTCCTATTCATAGATCCGCACCCGCTTTTATACAGTTAGATACCAAATTATCAATCTTTGAAACGGGCATTAAAGTGGTGGATCTTTTAGCGCCTTATCGGCGTGGGGGAAAAATCGGACTATTCGGGGGAGCCGGAGTGGGTAAAACAGTACTCATCATGGAATTAATCAACAACATTGCCAAAGCTCATGGGGGTGTATCTGTATTCGGCGGAGTAGGAGAACGCACTCGTGAAGGAAATGATCTTTACATGGAAATGAAAGAATCCGGGGTGATTAATGAAGAAAATATTGCAGAATCCAAAGTAGCTCTAGTATATGGACAGATGAATGAACCGCCGGGAGCTCGTATGAGAGTCGGTTTGACTGCCCTAACCATGGCGGAATATTTCCGTGATGTTAATGAACAAGACGTACTTCTATTTATCGACAATATCTTTCGCTTCGTCCAAGCGGGGTCAGAAGTATCTGCCTTATTAGGTAGAATGCCTTCCGCCGTGGGTTATCAGCCTACCCTTAGTACAGAAATGGGTTCTTTGCAAGAAAGAATTACTTCTACTAAAGAAGGATCTATAACTTCCATTCAAGCAGTTTATGTACCTGCGGACGATTTGACTGATCCTGCTCCTGCTACGACATTTGCGCATTTGGATGCTACTACCGTACTATCAAGAGGATTAGCTGCCAAAGGTATCTATCCAGCAGTAGATCCTTTAGATTCAACGTCAACTATGCTCCAACCTCGGATCGTTGGCGAAGAACATTACGAAACTGCGCAAAGAGTTAAGCAAACTTTACAACGTTACAAAGAACTTCAGGACATTATAGCTATTCTTGGACTGGACGAATTATCCGAAGAGGATCGTTTAACCGTAGCAAGAGCGCGAAAAATTGAACGTTTCTTATCACAACCCTTCTTTGTAGCAGAAGTATTTACTGGTTCTCCAGGGAAATATGTTGGTCTCGCAGAAACAATTAGGGGGTTTCAACTGATCCTTTCCGGAGAATTAGATAGTTTTCCCGAGCAGGCCTTTTATTTGGTAGGTAATATCGATGAAGCTACCGCGAAGGCTATGAACTTAGAAGTAGAGAGCAAATTGAAGAAATGA-GGATTATACCTTTCGTTCCGCTTCTAGTTACTATGTTAATAGGATTGGGACTCCTGCTTATTCCAACAGCAACAAAAAATATTCGTCGTATATGGGCTTTTCCCGCTGTTTTATTGTTAAGTATAGTTATGGTCTTTTCCACCAAGCTGGCGATCCAGCAAATAAACGGTAGCTCAATTTATGAATATCTATGGTCTTGGAGCATCACCAGTGATTTTTCCTTAGAGTTCGGCTACTTGATTGATCCACTTACTTCTATTATGTCGATATTAATCACTACTGTTGGAATCATGGTTCTTATCTATAGTGATAATTATATGTCTCATGACCAAGGATATTTGAGATTTTTTGCTTATATGAGTTTTTTCAATACTTCTATGCTGGGATTAGTTACTAGTCCCAATTTGATACAAATCCATATTTTTTGGGAACTTGTGGGAATGTGTTCCTATTTGTTAATAGGTTTTTGGTTTACCCGACCAATTGCAGCAAATGCCTGTCAAAAAGCGTTTGTGACTAATCGTGTGGGGGATTTTGGTTTATTATTAGGAATCTTAGGTTTTTATTTAATAACAGGTAGTTTCGAATTTCAGGATTTATTCGAAATATTCAATGATTCG---ATCATTAAT---------------AAC---------AATGAGATTAATTCCTCATTTGCTACGTTGTGTGCCTTCTTATTATTCCTTGGTGCAGTTGCTAAATCCGCGCAATTCCCGCTTCATGTATGGTTACCTGATGCTATGGAGGGACCTACTCCTATTTCGGCTCTTATACATGCGGCTACTATGGTAGCCGCAGGAATTTTTCTTGTAGCTCGGCTTCTTCCTCTTTTCATAGGCATACCTTACATAATGAATATCATTTCTTTGATAGGGCTAATAACGGTACTATTAGGAGCTACCTTGGCTCTTGCTCAAAGAGATATTAAGAGAAGTTTAGCTTATTCCACGATGTCTCAATTGGGATACATTATGTTAGCTTTGGGTATAGGTTCTTATCGAGCCGCTTTATTCCATTTGATCACTCATGCTTATTCTAAAGCATTATTGTTTTTAGGATCTGGATCAATCATTCATTCCATGGAACCCATTGTTGGGTATTCTCCAGCTAAGAGCCAGAATATGGTTCTTATGGGTGGTTTAACCAAATATATGCCAATTACAAAAACAACTTTTTTTTTAGGTACACTTTCTCTTTGTGGTATTCCACCCCTCGCTTGTTTTTGGTCCAAAGACGAAATTATTAATGATAGTTGGTTGTATTCACCGATTTTTGCGACAATAGCTTGCTACACAGCA--TGTCGTATTGAATGATCCTGGTCGCTTGCTTTCTGTCCATATAATGCATACAGCTCTAGTTTCTGGTTGGGCCGGTTCCATGGCTCTATATGAATTAGCTGTTTTTGATCCCTCTGATCCCGTTCTTGATCCAATGTGGCGACAAGGTATGTTCGTTATACCCTTCATGACTCGTTTAGGAATAACCAATTCATGGGGCGGTTGGAGTATTACAGGAGGAACTATAACCAATCCAGGTATTTGGAGTTACGAAGGTGTTGCCGGGGCACACATTGTGTTTTCTGGCTTGTGCTTCTTGGCAGCTATCTGGCATTGGGTGTATTGGGATCTAGAAATATTCTGCGATGAACGTACGGGAAAACCCTCTTTGGATTTGCCCAAGATCTTTGGAATTCATTTATTTTTATCTGGGGTGGCTTGCTTTGGGTTTGGTGCATTTCATGTAACAGGTTTGTATGGCCCTGGAATATGGGTGTCTGATCCTTATGGGCTAACCGGAAAAGTGCAACCTATAAGTCCTTCGTGGGGCGCGGAGGGTTTTGATCCTTTTGTTCCGGGGGGAATAGCTTCTCATCATATTGCAGCGGGAACCTTGGGAATATTAGCGGGTCTATTCCATCTTAGTGTCCGCCCGCCCCAACGTCTATACAAAGCATTACGTATGGGGAATATTGAAACTGTGCTTTCCAGTAGTATCGCTGCTGTGTTTTTTGCAGCGTTCGTTGTTGCTGGAACTATGTGGTACGGTTCCGCGACTACTCCGATCGAATTATTTGGTCCTACTCGTTATCAGTGGGATCAGGGATATTTCCAGCAAGAAATATATCGAAGAGTTAACGCCGGGCTAGCCGAAAATCTGAGTTTATCGGAATCTTGGTCTAAAATTCCCGATAAACTAGCTTTTTATGATTACATCGGTAATAATCCGGCGAAAGGAGGATTGTTCAGAGCCGGCTCAATGGACAACGGAGATGGAATAGCTGTTGGGTGGTTAGGACACCCTATCTTTAGAGATAAAGAGGGGCATGAACTTTTTGTACGTCGTATGCCTACCTTCTTTGAAACATTTCCGGTAGTTTTGGTAGATGGAGACGGAATTGTGAGAGCCGATGTTCCTTTTAGAAGGGCAGAATCAAAGTATAGTGTCGAACAAGTGGGTGTAACTGTTGAGTTCTATGGTGGTGAACTCGATGGAGTCAGTTATAATGATCCTGCTACTGTGAAAAAATATGCTAGACGTGCCCAGTTGGGTGAAATTTTTGAATTGGATCGCGCTACTTTGAAATCCGATGGTGTTTTTCGTAGTAGTCCAAGGGGTTGGTTCACTTTTGGACATGCTTCGTTTGCTTTGCTTTTCTTTTTCGGCCACATTTGGCATGGTGCTAGAACCTTGTTCAGAGATGTTTTTGCTGGTATCGACCCAGATTTAGATGCTCAAGTGGAATTTGGAACCTTCCAGAAACTAGGAGATCCAACTACAAGGAGACAAGTAGTC------------TGA--TGGAACTTTAGCTTTAGCTGGTCGTGACCAAGAAACCACCGGTTTCGCTTGGTGGGCGGGGAATGCCCGACTTATCAATCTGTCCGGTAAATTACTCGGAGCTCACGTGGCCCATGCCGGATTAATCGTATTCTGGGCTGGAGCAATGAACCTATTTGAAGTGGCTCATTTCGTACCGGAGAAGCCTATGTATGAACAAGGATTGATTTTACTTCCCCATCTAGCTACTCTAGGTTGGGGGGTGGGTCCTGGCGGGGAAGTTGTAGACACCTTTCCATACTTTGTATCTGGAGTACTTCACTTAATTTCCTCCGCAGTCCTAGGCTTTGGCGGTATTTATCATGCGCTTCTTGGACCCGAGACTCTTGAAGAATCCTTTCCATTCTTCGGTTATGTATGGAAAGATAGAAATAAAATGACCACAATTTTGGGTATTCACTTAATCTTGTTAGGTCTAGGCGCTTTTCTCCTAGTGTTCAAGGCTCTTTATTTTGGGGGCGTATATGATACCTGGGCCCCTGGCGGGGGAGATGTAAGAAGAATTACCAACTTGACCCTTAGCCCAAGTATTATATTTGGTTATTTACTAAAGTCTCCCTTTGGGGGAGAAGGATGGATTGTTAGTGTGGACGATTTAGAAGATATAATTGGAGGACATGTATGGTTAGGTTCCATTTGTATACTTGGTGGAATCTGGCATATCTTAACCAAACCCTTTGCGTGGGCTCGTCGCGCATTTGTATGGTCTGGAGAAGCTTACTTGTCTTATAGTTTAGGGGCTTTATCTGTCTTTGGTTTCATTGCTTGTTGTTTCGTCTGGTTCAATAATACCGCTTATCCTAGTGAGTTTTACGGGCCTACTGGGCCGGAAGCTTCTCAAGCTCAAGCATTTACTTTTCTAGTTAGAGACCAACGTCTTGGAGCTAACGTGGGATCCGCTCAAGGACCTACTGGTTTAGGTAAATATCTAATGCGTTCCCCGACCGGAGAGATTATTTTTGGGGGAGAAACTATGCGTTTTTGGGATCTCCGTGCTCCTTGGTTGGAACCCCTAAGGGGACCTAACGGTTTGGACTTGAGTAGGTTGAAAAAAGACATACAACCTTGGCAAGAACGACGTTCGGCGGAATATATGACTCATGCTCCTTTAGGTTCTTTAAATTCCGTGGGTGGTGTAGCTACAGAGATCAATGCAGTCAATT----TTTCGTTTTTGTAGGTTGGTCCGGTCTATTGCTCTTTCCTTGTGCCTATTTCGCTTTAGGAGGGTGGTTCACAGGTACAACCTTTGTAACTTCATGGTATACCCATGGATTGGCTAGTTCCTATTTGGAAGGCTGCAATTTCCTAACCGCTGCAGTTTCTACCCCTGCTAATAGTTTAGCACATTCTTTATTGCTACTATGGGGCCCGGAAGCACAAGGAGATTTTACTCGTTGGTGCCAATTAGGCGGTCTGTGGACTTTTGTCGCTCTCCACGGCGCTTTCGGACTAATAGGCTTCATGTTACGTCAATTCGAACTTGCTCGATCTGTTCAATTGAGACCTTATAATGCAATCGCATTCTCTGCTCCAATTGCTGTTTTTGTTTCCGTATTCCTGATTTATCCACTAGGTCAGTCTGGCTGGTTCTTTGCGCCTAGTTTTGGTGTAGCAGCTATATTTCGGTTCATCCTTTTCTTCCAAGGGTTTCATAATTGGACGTTGAACCCATTTCATATGATGGGAGTTGCTGGAGTATTGGGTGCTGCTCTGCTATGCGCTATTCACGGTGCTACCGTAGAAAATACTTTATTCGAAGATGGTGACGGTGCAAATACATTCCGTGCCTTTAACCCAACTCAAGCTGAAGAGACCTATTCGATGGTCACTGCTAACCGCTTTTGGTCACAAATCTTTGGGGTTGCTTTTTCCAATAAACGTTGGTTACATTTCTTTATGTTATTTGTACCAGTCACCGGTTTATGGATGAGTGCTCTTGGGGTAGTCGGTCTGGCTTTGAACCTACGTGCCTATGACTTCGTTTCCCAGGAAATCCGTGCAGCAGAAGATCCTGAATTTGAGACTTTCTACACCAAAAATATTCTTTTAAACGAAGGTATTCGTGCTTGGATGGCGGCTCAGGATCAGCCTC----CGCTTTTGCTGATATTATTACCAGTATTCGATACTGGGTCATTCATAGCATTACTATACCTTCCCTATTCATTGCAGGTTGGTCATTCGTCAGCACGGGTTTAGCTTACGATGTGTTTGGAAGCCCTCGACCCAACGAATATTTCACAGAAAGCAGACAAGGGATTCCGTTAATAACTGGCCGTTTCGATTCATTGGAACAACTCGATGAATTTAGTCGATCCTTTTAGATGACCATAGATAGAACCTATCCAATTTTCACAGTGAGATGGTTGGCTGTTCACGGACTAGCTGTACCTACCGTTTCTTTTTTGGGGTCAATATCAGCAATGCAGTTCATCCAACGATAAATGGCTACACAAACCATTGAGGGTAGTTCC---AGATCTGGG------------CCAAGACGAACTATTATAGGCGATTTATTAAAACCATTGAATTCGGAATATGGTAAAGTAGCTCCTGGATG-ATGGCCGATACTACTGGAAGGATTCCTCTTTGGCTGATAGGTACTGTAACTGGTATTCCTGTGATCGGTTTAGTGGGCGTTTTCTTCTACG--ACGACACAA------TCAAATCCGAACGAACAAAACGTTGAATTGAATCGTACCAGTCTCTACTGGGGGTTATTACTCATTTTTGTACTTGCTGTTTTATTTTCCAATTATTTCTTCAATTGAATGGAAACTGCAACTCTAGTCGCCATCTCCATATCTGGTTTACTTGTAAGCTTTACTGGGTATGCCTTATATACCGCCTTTGGGCAACCCTCTCAACAACTAAGAGATCCGTTTGAGGAACACGGGGACTAGATGGAAGCATTGGTTTATACATTCCTGCTGGTCTCGACTCTAGGGATAATTTTTTTTGCTATCTTTTTTCGAGAACCGCCTAAGGTTCCGAATAAAAAG---------------ATGAAATGAATGTCACCAAAAACAGAAACTAAAGCAAGTGTTGGATTCAAAGCTGGTGTTAAAGATTACAGATTGACTTATTACACTCCTGATTATGAAACCCTTGCTACTGATATCTTGGCAGCATTCCGAGTAACTCCTCAACCTGGAGTTCCGCCTGAGGAAGCAGGAGCTGCGGTGGCTGCCGAATCTTCCACTGGTACATGGACAACTGTGTGGACCGATGGACTTACCAGCCTCGATCGTTACAAAGGACGATGCTACCACATCGAGCCAGTTCCTGGGGAGGAAAATCAATATATTGCTTATGTAGCTTACCCTTTGGACCTTTTTGAAGAAGGTTCTGTTACTAACATGTTTACTTCCATTGTGGGTAATGTATTTGGGTTCAAAGCCCTACGAGCTCTACGTCTGGAGGATCTGAGAATTCCTCCTGCTTATTCTAAAACTTTCCAGGGCCCACCTCATGGAATCCAAGTTGAGAGAGATAAATTGAACAAGTATGGTCGTCCCCTATTGGGATGTACTATTAAACCAAAATTGGGGTTATCCGCAAAGAACTATGGGAGAGCGGTTTATGAGTGTCTCCGTGGTGGACTTGATTTTACCAAGGATGATGAGAACGTGAACTCCCAACCGTTTATGCGTTGGAGAGACCGTTTCTTATTTTGCGCCGAAGCTCTTTATAAAGCGCAGGCCGAAACAGGTGAAATTAAAGGACATTACTTGAATGCTACTGCAGGTACATCCGAAGAAATGCTCAAAAGGGCGGCATGTGCCCGAGAGTTGGGAGTTCCTATCGTAATGCATGACTACTTAACAGGGGGATTCACCGCAAATACTAGCTTGGCTCATTATTGCCGAGACAATGGCCTACTTCTTCACATCCACCGCGCAATGCATGCAGTTATTGATAGACAGAGGAATCATGGTATTCACTTCCGTGTACTAGCTAAAGCGTTGCGTATGTCTGGGGGGGATCATATTCACTCTGGTACCGTAGTAGGTAAACTGGAAGGGGAACGAGATGTCACTTTGGGCTTTGTTGATTTACTACGTGATGATTTTATTGAAAAAGACCGGAGTCGCGGTATTTATTTCACTCAAGATTGGGTATCTATGCCAGGTGTTCTGCCCGTGGCTTCAGGGGGTATTCACGTTTGGCATATGCCTGCCCTGACCGAGATATTTGGGGATGATTCCGTGCTACAGTTCGGTGGAGGAACTTTGGGACACCCTTGGGGTAATGCACCTGGTGCAGTAGCTAATAGGGTAGCTTTAGAAGCGTGTGTACAAGCTCGTAATGAGGGACGTGATCTTGCTCGTGAAGGTAATGAAGTTATCCGTGAAGCTAGCAAATGGAGTCCTGAACTGGCTGCTGCTTGTGAGGTATGGAAGGAGATCAAATTC
	Nymphaea               ATGAGAATCAATCCTACTACTTCTGGTCCTCGGGTTTCCACACTTGGGAAAAAATTC------CAGGGACGTATCGCTCAAATCATTGGTCCAGTACTGGA?GTAGCCTTTTCCACCGGGAAGATGCCTAATATTTACAACTCTTTGGTA------GTTAA?GGTCGAGATACCGCAGGTCAGGAAATTAATGTGACTTGTGAGGTACAGCAATTATTAGGAAATAATCGAGTTAGAGCTGTAGCTATGAGTGCTACAGATGGGCTGACGAGAGGAATGGAAGTGATTGACACGGGAGCTCCTCTAAGTGTTCCAGTCGGTGGAGCCACTCTAGGACGAATTTTCAATGTTCTTGGAGAACCTGTTGATAATTTAGGTCCTGTAGATACTCGCACAACATCTCCTATTCATAGATCCGCACCCGCTTTTACACAATTAGATACCAAATTATCAATCTTTGAAACAGGCATTAAAGTGGTGGATCTTTTAGCGCCTTATCGGCGTGGGGGAAAAATCGGACTATTCGGGGGAGCCGGAGTGGGTAAAACAGTACTCATCATGGAATTAATCAATAACATTGCCAAAGCTCATGGGGGTGTATCTGTATTCGGCGGAGTAGGAGAACGCACTCGTGAAGGAAATGATCTTTACATGGAAATGAAAGAATCCGGGGTGATTAATGAAGAAAATATTGCAGAATCTAAAGTAGCTCTAGTATATGGACAGATGAATGAACCGCCGGGAGCTCGTATGAGAGTCGGTTTGACTGCCCTAACCATGGCGGAATATTTCCGTGATGTTAATGAACAAGACGTACTTCTATTTATTGACAATATCTTTCGCTTCGTTCAAGCGGGGTCAGAAGTATCTGCCTTATTAGGTAGAATGCCTTCCGCCGTGGGTTATCAGCCTACCCTTAGTACAGAAATGGGTTCTTTGCAAGAAAGAATTACTTCTACTAAAGAGGGATCTATAACTTCCATTCAAGCAGTTTATGTACCTGCAGACGATTTGACTGATCCTGCTCCTGCCACGACATTTGCACATTTAGATGCTACTACCGTACTATCAAGAGGATTAGCTGCCAAAGGTATCTATCCAGCAGTGGATCCTTTAGATTCAACGTCAACTATGCTCCAACCTCGGATTGTTGGCGAAGAACATTACGAAACTGCGCAAAGAGTTAAGCAAACTTTACAACGTTACAAAGAACTTCAGGATATTATAGCTATTCTTGGATTGGACGAATTATCCGAAGAGGATCGTTTAACCGTAGCAAGAGCGCGAAAAATTGAACGTTTCTTATCACAACCCTTCTTCGTAGCAGAAGTATTTACTGGTTCTCCAGGGAAATATGTTGGTCTCGCAGAAACAATTAGGGGGTTTCAACTGATCCTTTCCGGAGAATTAGATAGTTTTCCCGAGCAGGCCTTTTATTTGGTAGGTAATATCGATGAAGCTACCGCGAAGGCTATGAACTTAGAAGTAGAGAGCAAATTGAAGAAATGA----??????????????????????????????????????????????????????????????????????????????????????????????????????????????????????????????????????????????????????????????????????????????????????????????????????????????????????????????????????????????????????????????????????????????????????GTTGGAATCATGGTTCTTATCTATAGTGATAATTATATGTCTCATGACCGAGGATATTTGAGATTTTTTGCTTATATGAGTTTTTTCAATACAGCGATGCTGGGATTAGTTACTAGTCCCAATTTGATACAAATCCATATTTTTTGGGAACTAGTGGGAATGTGTTCCTATCTGTTAATAGGTTTTTGGTTTACCCGACCAATTGCAGCAAATGCCTGCCAAAAAGCGTTTGTGACCAATCGTGTGGGGGATTTTGGTTTATTATTAGGAATCCTAGGTTTTTATTTAATAACAGGTAGTTTCGAATTTCAGGATTTATTCAAAATATTCAATGATTCG---ATCATTAAT---------------AAC---------AATGAGATTAATTCATCATTTGCTACGCTTTGTGCCTTCTTATTATTCCTTGGTGCAGTTGCTAAATCTGCGCAATTCCCACTTCATGTATGGTTACCTGATGCTATGGAGGGACCCACTCCTATTTCGGCTCTTATACATGCGGCTACTATGGTAGCCGCAGGAATTTTTCTTGTAGCTCGGCTTCTTCCTCTTTTCATAGCCATACCTTACATAATGAATATCATATCTTTGATAGGTGTAATAACGGTACTATTAGGAGCTACCTTAGCTCTTGCTCAAAGAGATATTAAGAGAAGTTTAGCTTATTCCACGATGTCTCAATTGGGCTACATGATGTTAGCTTTGGGTATAGGTTCTTATCGAGCCGCTTTATTCCATTTGATCACTCATGCTTATTCTAAAGCATTATTGTTTTTAGGGTCTGGATCAATCATTCATTCCATGGAACCCATTGTTGGGTATTCTCCGGCTAAGAGTCAGAACATGGTTCTCATGGGCGGTTTAACCAAATATATGCCAATTACAAAAACAACTTTTTTTTTAGGTACACTTTCTCTTTGTGGTATTCCACCCCTCGCTTGTTTTTGGTCCAAAGACGAAATTCTTAATGATAGTTGGTTGTATTCACCGATTTTTGCAATAATAGCTTTCTACACAGCA--TGTCGTATTGAATGATCCTGGTCGCTTGCTTTCTGTCCATATAATGCATACAGCTCTAGTTTCTGGTTGGGCCGGTTCTATGGCTCTATACGAATTAGCTGTTTTTGATCCCTCTGATCCCGTTCTTGATCCAATGTGGCGACAAGGTATGTTCGTTATACCCTTCATGACTCGTTTAGGAATAACCAATTCATGGGGCGGTTGGAGTATTACAGGAGGAACTGTAACCAATCCGGGTATTTGGAGTTACGAAGGTGTTGCCGGGGCACACATTGTGTTTTCTGGCTTGTGCTTCTTGGCAGCTATCTGGCATTGGGTGTATTGGGATCTAGAAATATTCTGTGATGAACGTACGGGAAAACCCTCTTTGGATTTGCCCAAGATCTTTGGAATTCATTTATTTTTATCTGGGGTGGCTTGCTTTGGGTTTGGTGCATTTCATGTAACAGGTTTGTATGGCCCTGGAATATGGGTGTCTGATCCTTATGGGCTAACCGGAAAAGTGCAACCTGTAAATCCTTCATGGGGCGCGGAGGGTTTTGATCCTTTTGTTCCGGGGGGGATAGCTTCTCATCATATTGCAGCAGGCACCTTGGGAATATTAGCGGGTCTATTCCATCTTAGTGTCCGCCCGCCCCAACGTCTATACAAAGCATTACGTATGGGCAATATTGAAACTGTGCTTTCCAGTAGTATCGCTGCTGTGTTTTTTGCAGCTTTCGTTGTTGCTGGAACTATGTGGTATGGTTCAGCGACTACTCCGATCGAATTATTTGGTCCTACTCGTTATCAGTGGGATCAGGGATATTTCCAGCAAGAAATATATCGAAGAGTTAACGCCGGGCTAGCTGAAAATCTGAGTTTATCGGAATCTTGGTCTAAAATTCCCGATAAACTAGCTTTTTATGATTATATCGGTAATAATCCGGCGAAAGGAGGATTGTTCAGAGCCGGCTCAATGGACAACGGGGATGGAATAGCTGTTGGGTGGTTAGGACACCCTGTCTTTAGAGATAAAGAGGGGCATGAACTTTTTGTACGTCGTATGCCTACCTTCTTTGAAACATTTCCGGTAGTTTTGGTAGATGGAGACGGAATTGTGAGAGCCGATGTTCCTTTTAGAAGGGCGGAATCAAAGTATAGTGTCGAACAAGTGGGTGTAACTGTTGAGTTCTATGGTGGTGAACTCGATGGAGTCAGTTATAATGATCCTGCTACTGTGAAAAAATATGCTAGACGTGCCCAATTGGGTGAAATTTTTGAATTGGATCGCGCTACTTTGAAATCCGATGGTGTTTTTCGTAGTAGTCCAAGGGGTTGGTTCACTTTTGGACATGCTTCGTTTGCTTTGCTTTTCTTTTTCGGCCACATTTGGCATGGTGCTAGAACCTTGTTCAGAGATGTTTTTGCTGGTATCGACCCAGATTTAGATGCTCAAGTGGAATTTGGAGCCTTCCAAAAACTGGGGGATCCAACTACAAGGAGACAAGTAGTC------------TGA--TGGAACTTTAGCTTTAGCTGGTCGTGACCAAGAAACCACCGGTTTCGCTTGGTGGGCGGGGAATGCCCGACTTATCAATCTGTCCGGTAAATTACTCGGAGCTCACGTGGCCCATGCCGGATTAATCGTATTCTGGGCTGGAGCAATGAACCTATTTGAAGTGGCTCATTTCGTACCAGAGAAGCCTATGTATGAACAAGGATTGATTTTACTTCCCCATCTAGCTACTCTAGGTTGGGGGGTAGGTCCTGGTGGGGAAGTTGTAGACACCTTTCCATACTTTGTATCTGGAGTACTTCACTTAATTTCCTCCGCAGTCCTAGGCTTTGGCGGTATTTATCATGCGCTTCTTGGACCCGAGACTCTTGAGGAATCCTTTCCATTCTTCGGTTATGTATGGAAAGATAGAAATAAAATGACCACAATTTTGGGTATTCACTTAATCTTGTTAGGTCTAGGCGCTTTTCTTCTAGTGTTCAAGGCTCTTTATTTTGGGGGCGTATATGATACCTGGGCCCCTGGCGGTGGAGATGTAAGAAGAATTACCAACTTGACCCTTAGCCCAAGTATTATATTTGGTTATTTACTAAAGTCTCCCTTTGGGGGAGAAGGCTGGATTGTTAGTGTGGACGATTTAGAAGATATAATTGGAGGACATGTATGGTTAGGTTCCATTTGTATACTTGGTGGAATCTGGCATATCTTAACCAAACCCTTTGCGTGGGCTCGCCGTGCATTTGTATGGTCTGGAGAAGCTTACTTGTCTTATAGTTTAGGGGCTTTATCTGTCTTTGGTTTCACTGCTTGTTGTTTCGTCTGGTTCAATAATACCGCTTATCCTAGTGAGTTTTACGGGCCTACTGGGCCGGAAGCTTCTCAAGCTCAAGCATTTACTTTTCTAGTTAGAGACCAACGTCTTGGGGCTAACGTGGGATCCGCTCAAGGACCTACTGGTTTAGGTAAATATCTAATGCGTTCCCCGACCGGAGAGATTATTTTTGGGGGGGAAACTATGCGTTTTTGGGATCTCCGTGCTCCCTGGTTGGAACCCCTAAGGGGACCTAACGGTTTGGACTTGAGTAGGTTGAAAAAAGACATACAACCTTGGCAAGAACGACGTTCGGCGGAATATATGACTCATGCTCCTTTAGGTTCTTTAAATTCCGTGGGTGGTGTAGCTACAGAGATCAATGCAGTCAATT----TTTCGTTTTTGTAGGTTGGTCCGGTCTATTGCTCTTCCCTTGTGCCTATTTCGCTTTAGGAGGGTGGTTCACAGGTACAACCTTTGTAACTTCATGGTATACCCATGGATTGGCTAGTTCCTATTTGGAAGGCTGCAATTTCCTAACCGCTGCAGTTTCTACCCCTGCTAATAGTTTAGCACATTCTTTATTGCTACTATGGGGCCCGGAAGCACAAGGAGATTTTACTCGTTGGTGCCAATTAGGCGGTCTGTGGACTTTTGTCGCTCTCCACGGCGCTTTCGGACTAATAGGCTTCATGTTACGTCAATTCGAACTTGCTCGATCTGTTCAATTGAGACCTTATAACGCAATCGCATTCTCTGGTCCAATTGCTGTTTTTGTTTCCGTATTCCTGATTTATCCACTAGGTCAGTCTGGCTGGTTCTTTGCGCCTAGTTTTGGTGTAGCAGCTATATTTCGGTTCATCCTTTTCTTCCAAGGGTTTCATAATTGGACATTGAACCCATTTCATATGATGGGAGTTGCCGGAGTATTGGGTGCTGCTCTGCTATGCGCTATTCATGGTGCTACCGTAGAAAATACTTTATTCGAGGATGGTGACGGTGCAAATACATTCCGTGCCTTTAACCCAACTCAAGCTGAAGAGACCTATTCTATGGTCACTGCTAACCGCTTTTGGTCACAAATCTTTGGGGTTGCTTTTTCCAATAAACGTTGGTTACATTTCTTTATGTTATTTGTACCAGTCACCGGTTTATGGATGAGTGCTCTTGGGGTGGTCGGTCTGGCTTTGAACCTACGTGCCTATGACTTCGTTTCCCAGGAAATCCGTGCAGCAGAAGATCCTGAATTTGAGACTTTCTACACCAAAAATATTCTTTTAAACGAAGGTATTCGTGCTTGGATGGCGGCTCAGGATCAGCCTC-------------TGATATTATTACCAGTATTCGATACTGGGTCATTCATAGCATTACTATACCTTCCCTATTCATTGCAGGTTGGTCATTCGTCAGCACGGGTTTAGCTTACGACGTGTTTGGAAGCCCTCGACCCAACGAATATTTCACAGAAAGCAGACAAGGGATTCCATTAATAACTGGCCGTTTCGATTCATTGGAACAACTCGATGAATTTAGTCGATCCTTTTAGATGACCATAGATAGAACCTATCCAATTTTCACAGTGAGATGGTTGGCTGTTCACGGACTAGCTGTACCTACCGTTTTTTTCTTGGGGTCAATATCAGCAATGCAGTTCATCCAACGATAAATGGCTACACAAACCATTGAGGGTAGTTCC---AGATCTGGG------------CCAAGACGGACTATTGTAGGCGATTTATTAAAACCATTGAATTCGGAATATGGTAAAGTAGCCCCTGGAT--ATGGCCGATACTACTGGAAGGATTCCTCTTTGGCTGATAGGTACTGTAGCTGGTATTCTTGTGATCGGTTTAATCGGCGTTTTCTTCTACG--ACGACACAA------TCAAATCCGAACGAACAAAACGTTGAATTGAATCGTACCAGTCTCTACTGGGGGTTATTACTCATTTTTGTACTTGCTGTTTTATTTTCCAATTATTTCTTCAATTGAATGGAAACTGCAACTCTAGTCGCCATCTTCATATCTGGTTTACTTGTAAGCTTTACGGGGTATGCCTTATATACCGCCTTTGGGCAACCCTCTCAACAACTAAGAGATCCATTTGAGGAACACGGGGACTAGATGGAAGCATTGGTTTATACATTCCTGTTGGTCTCGACTCTGGGGATAATATTTTTTGCTATCTTTTTTCGAGAACCGCCTAAGGTTCCGAATAAAAAG---------------ATGAAATGA--------------------------AAGTGTTGGATTCAAAGCTGGTGTTAAAGATTACAGATTGACTTATTACACTCCTGAGTATGAAACCCTTGCTACTGATATCTTGGCAGCATTCCGAGTAACTCCTCAACCTGGAGTTCCGCCTGAGGAAGCAGGAGCTGCGGTGGCTGCCGAATCTTCCACTGGTACATGGACAACTGTGTGGACCGATGGACTTACCAGCCTTGATCGTTACAAAGGACGATGCTACCACATCGAGCCTGTTGCTGGGGAAGAAAATCAATATATTGCTTATGTAGCTTACCCTTTGGACCTTTTTGAAGAAGGTTCTGTTACTAACATGTTTACTTCCATTGTGGGTAATGTATTTGGGTTCAAAGCCCTACGAGCTCTACGTCTGGAGGATCTGAGAATTCCTCCTGCTTATTCTAAAACTTTCCAGGGCCCACCTCATGGAATCCAAGTTGAGAGAGATAAATTGAACAAGTATGGTCGTCCCCTATTGGGATGTACTATTAAACCAAAATTGGGGTTATCTGCAAAGAACTATGGGAGAGCGGTTTATGAGTGTCTCCGTGGTGGACTTGATTTTACCAAGGATGATGAAAACGTGAACTCCCAACCGTTTATGCGTTGGAGAGACCGTTTCTTATTTTGCGCCGAAGCTCTTTATAAAGCGCAGGCCGAAACAGGTGAAATTAAAGGACATTACTTGAATGCTACTGCGGGTACATCCGAAGAAATGATCAAAAGGGCGGTCTGTGCCCGAGAGTTGGGAGTTCCTATCGTAATGCATGACTACTTAACAGGGGGATTCACCGCAAATACTAGCTTGGCTCATTATTGCCGAGACAATGGCCTACTTCTTCACATCCACCGCGCAATGCATGCAGTTATTGATAGACAGAGGAATCATGGTATTCACTTCCGTGTACTAGCTAAAGCGTTGCGTATGTCTGGGGGGGATCATATTCACTCTGGTACCGTAGTAGGTAAACTGGAAGGGGAACGAGATGTCACTTTGGGCTTTGTTGATTTACTACGTGATGATTTTATTGAAAAAGACCGGAGTCGCGGTATTTATTTCACTCAAGATTGGGTATCTATGCCAGGTGTTCTGCCCGTGGCTTCAGGGGGTATTCACGTTTGGCATATGCCTGCCCTGACCGAGATATTTGGGGATGATTCCGTGCTACAGTTCGGT????????????????????????????????????????????????????????????????????????????????????????????????????????????????????????????????????????????????????????????????????????????????????????????????
	Schisandra             ????????????????????????GGTCCCGGGGTTTCCACACTTGAGGAAAAAAAC------CTGGGGCGTATCACTCAAATCATTGGCCCGGTACTGGATGTAGCTTTTCCCCCGGGCAAGATGCCTAATATTTACAACTCTTTGGTC------GTTAAGGGTCGAGATACTGTCGGTCAGCAAATTAATGTGACTTGTGAGGTACAACAATTATTAGGAAATAATCGAGTTAGAGCTGTAGCTATGAGTGCTACGGATGGTCTGATGAGAGGAATGAAAGTGATTGATACGGGAGCTCCTCTAAGTGTTCCAGTTGGTGGATCCACTCTCGGACGCATTTTCAACGTTCTTGGAGAGCCTGTTGATAATTTAGGTCCCGTGGATACTCGCACAACATCTCCTATTCATAGATCTGCGCCTGCCTTTATACAGTTAGATACCAAATTATCAATCTTTGAAACAGGGATTAAAGTGGTGGATCTTTTAGCTCCCTATCGCCGTGGAGGGAAAATCGGACTATTCGGGGGAGCTGGGGTGGGTAAAACAGTACTGATCATGGAATTGATCAACAACATTGCCAAAGCTCATGGGGGTGTATCTGTATTTGGTGGAGTAGGTGAACGTACTCGTGAAGGAAATGATCTTTACATGGAAATGAAAGAATCCGGAGTGATTAATGAACAAAATATTGCAGAATCAAAAGTGGCTCTAGTCTACGGTCAGATGAATGAACCGCCCGGAGCTCGTATGAGAGTTGGTTTGACTGCCCTAACCATGGCGGAATATTTCCGGGATGTTAATGAACAAGACGTACTTCTATTTATCGACAATATCTCCCGCTTCGTCCAAGCAGGATCAGAAGTATCTGCCTTATTAGGTAGAATGCCTTCTGCCGTGGGTTATCAGCCTACCCTTAGTACAGAAATGGGTTCTTTGCAAGAAAGAATTACTTCTACCAAAGAGGGATCTATAACTTCCATTCAAGCAGTTTATGTACCTGCAGATGATTTGACCGACCCTGCTCCTGCCACGACATTTGCACATTTAGATGCTACTACCGTACTATCAAGAGGGTTAGCTGCCAAAGGTATCTATCCAGCAGTGGATCCTTTAGATTCAACGTCAACTATGCTCCAACCTAGGATCGTTGGCGAAGAGCATTATGAAACTGCGCAAAGAGTTAAGCAAACTTCACAACGTTACAAAGAACTTCAGGACATTATAGCTATCCTTGGGTTGGACGAATTATCCGAAGAGGATCGTTTAACCGTAGCAAGAGCACGAAAAATTGAGCGTTTCTTATCACAACCCTTCTTCGTAGCAGAAGTATTTACTGGTTCTCCCGGGAAATATGTTGGTCTCGCAGAAACCATTAGGGGGTTTCAACTGATCCTTTCCGGAGAATTAGATGGTCTTCCCGAGCAGGCCTTTTATTTGGTAGGTAACATCGATGAAGCTACCGCGAAGGCTATGAACTTAGAA----------------------------TCATACCTTTCATTCCACTTACAGTTCCTATGTCAATAGGATTGGGACTCCTGCTTGTTCCGACAGCAACAAAAAGCATTCGTCGTATGTGGGCTTTTTTTAGTGTTTCATTGCTAAGTATAGTTATGATTTTTTCTGCCGATCTGTCTATTCAGCAAATAAAAGGCGGTTTCATCTATCAATATCTATGGTCTTGGACCATCAATAGTGATTTTTCCTTAGAGTTGGGCTGCTTGATCGATCCACTTACTTCTATTATGTTAATACTAATCACTACTGTTGGAATCGTGGTTCTTATCTATAGTGACAATTATATGTCTCACGATCAGGGATATTTGAGATTTTTTGCGTCTATGAGTTTTTCCAATACTTCTATGTTGGGATTAGTTACTAGTTCTAATTTGATACAAATCTATATTTTTTGGGAACTGGTGGGAATGTGTTCATATCTATTAATAGGTTTTTGGTTCACCCGACCAATTGCAGCAAATGCTTGTCAAAAAGCATTTGTAACTAATCGTGTAGGGGATTTTGGTTTATTATTAGGAATCTTAGGTCTTTATTGGATAACAGGTAGTTTCGAATTTCGGGATTTGTTCAAAATATTCAATAACTTG---ATTCATAAT---------------------------AATGGAGTCAATTCTGTATTTGCTACTTTTTGTGCCTCCCTATTATTTCTCGGTGCAGTTGCTAAATCCGCACAATTTCCTCTTCATATATGGTTACCCGATGCCATGGAGGGACCTACTCCTATTTCGGCTCTTATACATGCCGCTACTATGGTAGCGGCGGGCGTTTTTCTTGTAGCTCGGCTTCTTCCTCTTTTCACAGTCATACCTTATATAATGAATCTCATTTCTTTGATAGGTGTAATAACGGTACTATTAGGAGCTACTTTCGCTCTTGCTCAAAGAGACATTAAGAGAAGTTTAGCTTATTCTACGATGTCTCAATTGGGCTATATTATGTTAGCCCCAGGTATAGGTTCTTATCGAGCCGCTTCATTCCATTTAATCACTCATGCCTATTCAAAAGCATTATTGTTTTTAGGATCCGGATCCATTATCCATTCTATGGAACCCATTGTTGGATATTCTCCAGATAAAAGCCAGAACATGATTCTTATGGGGGGTTTAACCAAATATCTTCCAATTACAAAAACTACGTTTTTGTTAGGTACACTTTCTCTTTGTGGTATTCCCCCTCTTGCTTGCTTTTGGTCCAAAGACGAAATTCTTAATGATAGTTGGTTGTATTCACCTATTTTCGCGATAATAGCTTGTTTCACAACA--CGTCGTATTGAATGATCCTGGTCGGTTGCTTTCTGTCCATATAATGCATACAGCTCTAGTTTCTGGTTGGGCCGGTTCGATGGCTCTATACGAATTAGCAGTTTTTGATCCCTCTGATCCCGTTCTTGATCCAATGTGGAGACAAGGTATGTTCGTTATACCCTTCATGACTCGTTTAGGAATAACCAATTCATGGGGCGGATGGAGTATCACAGGAGGAACTATAACGAATCCGGGTATTTGGAGTTACGAGGGTGTGGCCGGGGCACATATTGTGTTTTCTGGCCTGTGCTTCTTGGCAGCTATCTGGCATTGGGTGTATTGGGACCTAGAAATATTCTGTGATGAACGTACGGGAAAACCCTCTTTGGATTTGCCCAAGATCTTTGGAATTCATTTATTTCTCTCAGGGGTGGCTTGCTTTGGGTTTGGCGCATTTCATGTAACAGGCTTGTATGGTCCTGGAATATGGGTGTCTGATCCTTATGGACTAACCGGAAAAGTGCAATCTGTAAATCCAGCGTGGGGCGCGGAGGGTTTTGATCCTTTTGTTCCGGGAGGAATAGCTTCTCATCATATTGCAGCGGGGACTTTGGGTATATTAGCAGGTCTATTCCATCTTAGTGTCCGCCCACCCCAACGTCTATACAAAGGATTACGTATGGGCAATATTGAAACTGTCCTTTCCAGTAGTATAGCTGCTGTGTTTTTTGCAGCTTTCGTTGTTGCTGGAACTATGTGGTACGGTTCAGCAACGACTCCGATCGAATTATTTGGTCCCACTCGTTATCAGTGGGATCAGGGATACTTCCAGCAAGAAATATATCGAAGAGTTGGTACCGGGCTAGTCGAAAATCTGAGCTTATCAGAAGCTTGGTCTAAAATTCCCGATAAACTCGCTTTTTATGATTACATCGGTAATAATCCGGCGAAGGGAGGATTATTCAGAGCGGGCTCAATGGACAACGGAGATGGAATAGCTGTTGGGTGGTTAGGACACCCCATCTTTCGAGATAAAGATGGGCATGAGCTTTTTGTACGCCGTATGCCCACTTTTTTTGAAACATTTCCAGTGGTTTTGGTAGATGGAGACGGAATTGTGAGAGCCGATGTTCCTTTTAGAAGGGCGGAATCAAAGTATAGTGTCGAACAAGTAGGTGTAACTGTTGAGTTCTATGGTGGCGAACTCAATGGAGTCAGTTATGGCGATCCGGCTACTGTGAAAAAATATGCTAGACGTGCCCAATTGGGTGAAATTTTTGAATTAGATCGTGCTACTTTGAAATCCGATGGTGTTTTTCGTAGCAGTCCGAGGGGTTGGTTCACTTTTGGACATGCCTCGTTTGCTTTGCTCTTCTTTTTCGGACACATTTGGCACGGCGCTAGAACCTTGTTCAGAGATGTTTTTGCCGGTATTGACCCAGATTTGGATGCTCAAGTGGAATTTGGAGCATTCCAAAAAATTGGAGATCCAACTACAAGGAGACAAGTAGTC------------TGA--TGGAACTTTAGCTTTAGCTGGTCGTGACCAAGAAACCACCGGTTTCGCTTGGTGGGCCGGGAATGCCCGACTTATAAATTTGTCTGGTAAACTACTCGGAGCTCACGTAGCCCATGCCGGATTAATCGTCTTCTGGGCCGGAGCAATGAACCTATTTGAAGTGGCTCATTTTGTACCAGAAAAGCCTATGTATGAACAAGGGTTGATTTTACTTCCCCACCTAGCTACTTTAGGTTGGGGGGTAGGTCCGGGTGGAGAAGTTATAGACACCTTTCCTTACTTTGTATCTGGAGTACTTCACTTAATTTCCTCTGCAGTCTTAGGCTTTGGCGGTATTTATCATGCACTTCTCGGTCCTGAGACTCTTGAAGAATCTTTTCCATTCTTCGGTTATGTATGGAAAGATAGAAATAAAATGACCACAATTTTGGGTATTCACTTAATCTTGTTAGGTATAGGAGCCTTTCTCCTAGTACTCAAGGCTCTTTATTTTGGGGGCGTATATGATACCTGGGCTCCTGGGGGGGGGGATGTAAGAAGAATTACTAACTTGACACTTAGCCCAAGTATTATATTTGGTTATTTACTAAAATCTCCCTTTGGGGGAGAAGGCTGGATTGTTAGTGTGGACGATTTAGAAGATATAATTGGAGGACATGTCTGGGTAGGTGCCATTTGTATACTTGGTGGAACCTGGCATATCTTAACCAAACCTTTTGCATGGGCTCGCCGCGCACTTGTATGGTCTGGAGAAGCTTACTTGTCTTATAGTTTAGGGGCTTTATCTGTCTTTGGTTTCATCGCTTGTTGTTTCGTCTGGTTCAATAATACCGCGTACCCCAGTGAGTTTTACGGACCCACCGGGCCAGAAGCTTCTCAAGCTCAAGCATTTACTTTTCTAGTTAGAGACCAACGCCTCGGGGCTAACGTGGGATCCGCTCAAGGGCCTACTGGTTTAGGTAAATATCTAATGCGTTCCCCGACGGGAGAGGTTATTTTTGGAGGAGAAACTATGCGTTTTTGGGATCTCCGTGCTCCCTGGTTGGAGCCTCTGAGGGGTCCCAATGGTTTGGACTTAAGTAGGCTGAAAAAAGACATACAACCTTGGCAAGAACGACGTTCGGCGGAATATATGACTCATGCTCCTTTAGGTTCTTTAAATTCTGTGGGTGGCGTAGCTACCGAGATCAATGCAGTCAATT----TTTCGTTTTTGTAGGTTGGTCCGGTCTATTGCTCTTTCCTTGTGCTTATTTCGCTTTAGGAGGTTGGTTCACGGGTACAACCTTTGTAACTTCATGGTATACCCATGGATTGGCCAGTTCCTATTTGGAAGGTTGCAATTTCTTAACCGCTGCAGTTTCTACTCCTGCTAATAGTTTAGCACATTCTTTGTTGCTACTATGGGGCCCCGAAGCACAAGGAGATTTTACTCGTTGGTGTCAATTAGGCGGTCTGTGGACTTTTGTTGCTCTCCATGGTGCTTTCGGACTAATAGGTTTCATGTTACGTCAATTCGAACTTGCTCGATCTGTTCAATTGCGACCTTATAATGCAATTGCATTCTCTGCCCCAATTGCTGTTTTTGTTTCCGTCTTCCTGATTTATCCACTAGGTCAGTCTGGTTGGTTCTTTGCACCCAGTTTTGGTGTAGCAGCTATATTTCGATTCATCCTCTTCTTCCAAGGGTTTCATAACTGGACGTTGAACCCATTTCATATGATGGGAGTTGCCGGAGTATTAGGTGCTGCTCTGCTATGCGCTATTCATGGTGCTACGGTAGAAAATACTTTATTCGAAGATGGTGATGGTGCAAATACATTCCGTGCCTTTAACCCAACTCAAGCTGAAGAGACTTATTCGATGGTCACTGCTAACCGCTTTTGGTCCCAAATCTTTGGGGTTGCTTTTTCCAATAAACGTTGGTTACATTTCTTTATGTTATTTGTACCAGTAACCGGTTTATGGATGAGTGCTCTTGGAGTAGTTGGCCTGGCTCTGAACCTACGTGCCTACGACTTCGTTTCCCAGGAAATACGTGCAGCGGAAGATCCTGAATTTGAGACTTTCTACACCAAAAATATTCTCTTAAACGAAGGCATTCGTGCTTGGATGGCGGCTCAGGATCAGCCTC-------------TGATATTATTACCAGTATTCGATACTGGGTCATTCATAGCATTACTATACCTTCCCTATTCATTGCAGGTTGGTTATTCGTCAGCACGGGTTTAGCTTACGACGTGTTTGGAAGCCCTCGGCCGAACGAGTATTTCACGGAGAACCGGCAGGGGATTCCATTAATAACTGGCCGTTTCGATCCTTTGGAACAACTTGATGAATTTAGTAGATCCTTTTAGATGACCATAGATAGAACCTATCCAATTTTTACAGTGAGATGGTTGGCTGTTCACGGACTAGCTGTACCTACCGTGTTTTTTTTGGGATCAATATCAGCAATGCAGTTCATACAACGATAAATGGCTACACAAACCATTGAGGGGAGTTCCAGCGGATCTGGG------------CCAAGACGAACGATTATAGGGGATTTATTAAAACCATTGAATTCAGAATATGGTAAAGTAGCTCCTGGAT--ATGGCCGATACTACTGGAAGGATTCCTCTTTGGCTGATAGGTACTGTAACTGGTATTCCTGTGATCGGTTCAATGGGCATTTTCTTCTACG--ACGACACAA------TCAAACCCGAACGAACAAAATGTTGAATTGAATCGTACCAGTCTCTACTGGGGTTTATTACTCATTTTTGTACTTGCTGTTTTATTTTCCAATTATTTCTTCAATTGAATGGAAACAGCAACTCTAGTCGCCATCTCCATATCTGGTTCACTTGTAAGCTTTACTGGGTACGCCTTATATACTGCTTTTGGGCAACCCTCTCAACAACTAAGAGATCCATTCGAGGAACACGGGGACTAGATGGAAGCATTGGTTTATACATTCCTCTTAGTCTCGACTCTAGGGATAATTTTTTTCGCCATCTTTTTTCGCGAACCGCCTAAGGTTCCGAATAAAAAG---------------ATGAAATGA--------------------------AAGTGTTGGATTCAAGGCTGGTGTTAAAGATTACAGATTGACTTATTATACTCCTGACTATGAAACGAAAGATACTGATATCTTGGCAGCATTCCGAGTAACTCCTCAACCCGGAGTTCCGCCCGAGGAAGCGGGAGCTGCGGTAGCTGCGGAATCTTCTACTGGTACCTGGACTACTGTGTGGACTGATGGACTTACCAGCCTCGATCGTTATAAAGGGCGATGCTACCACATTGAGCCCGTTGCTGGGGAGGAAAATCAATTTATTGCTTATGTAGCTTACCCTTTAGACCTTTTTGAAGAAGGTTCTGTTACTAACATGTTTACTTCTATTGTGGGTAATGTATTTGGGTTCAAAGCCCTACGAGCTCTGCGTCTGGAAGATTTGCGAATCCCTCCTGCTTATTCCAAAACTTTCCAAGGCCCACCTCATGGCATCCAAGTTGAGAGAGATAAATTGAACAAGTATGGTCGTCCCCTATTGGGATGTACTATTAAACCAAAATTAGGGTTATCTGCCAAGAACTACGGTAGAGCGGTTTATGAATGTCTCCGCGGTGGACTTGATTTTACCAAGGATGATGAGAACGTGAACTCCCAACCGTTTATGCGTTGGAGGGACCGTTTCTTATTTTGTGCCGAAGCTCTTTATAAAGCGCAGGCCGAAACAGGTGAAATTAAAGGACATTACTTGAATGCTACTGCAGGTACATGCGAAGAAATGATCAAAAGGGCTGTATTTGCCAGAGAATTGGGAGTTCCTATCGTAATGCATGACTACTTAACAGGGGGATTCACTGCAAATACTAGCTTGGCTCATTATTGCCGAGACAATGGCCTACTTCTTCACATCCATCGCGCAATGCATGCAGTTATTGATAGACAGAGGAATCATGGTATGCACTTTCGTGTACTAGCTAAAGCGTTGCGTATGTCTGGTGGAGATCATATTCACGCTGGTACCGTAGTAGGTAAACTGGAAGGGGAACGGGACGTCACTTTGGGTTTTGTTGATTTACTACGTGATGATTTTATTGAAAAAGACCGAAGTCGCGGCATTTATTTCACTCAAGATTGGGTATCTATGCCAGGTGTTCTGCCCGTGGCTTCAGGGGGTATTCACGTTTGGCATATGCCTGCCCTGACCGAGATCTTTGGGGATGATTCCGTACTACAGTTCGGTGGAGGAACTTTAGGACACCCTTGGGGAAATGCGCCTGGTGCAGTAGCTAATCGTGTGGCTTTAGAGGCGTGTGTACAAGCTCGTAATGAGGGGCGTGATCTTGCTCGTGAAGGTAATGAAGTTATCCGTGAAGGTAGCAAATGGAGCCCTGAACTAGCTGCTGCTTGTGAGGTCTGGAAGGAGATCAAATTC
	Trimenia               ?????????????????????????????????????????????????????????------??????????????????????????????????????????????????????????????????????????????????????????????????????????????????????????????????????????????????????????????AAATAATCGAGTTAGAGCTGTAGCGATGAGTGCTACGGATGGTCTGATGAGAGGAATGGAAGTGATTGATACGGGAGCTCCTCTAAGTGTTCCAGTCGGTGGATCTACTCTCGGACGAATTTTCAACGTTCTTGGAGAGCCCGTTGATAATTTAGGTCCCGTCGATACTCGCACAACATCTCCTATTCATAGATCTGCGCCTGCCTTTATACAGTTAGAGACAAAATTATTAATCTTTGAAACGGGGATTAAAGTGGTGGATCTCTTAGCTCCTTATCGTCGTGGGGGAAAAATCGGACTATTCGGAGGAGCCGGGGTGGGTAAAACAGTACTCATCATGGAATTGATCAACAACATTGCCAAAGCTCATGGAGGTGTATCTGTATTTGGTGGAGTAGGCGAGCGTACTCGTGAAGGAAATGATCTTTACATGGAAATGAAAGAATCCGGAGTGATTAATGAACAAAATATTGCAGAATCAAAAGTAGCCCTAGTCTATGGTCAGATGAATGAACCGCCAGGAGCTCGTATGAGAGTTGGCTTGACTGCGCTAACCATGGCGGAATACTTCCGGGATGTTAATGAACAAGACGTACTTCTATTTATCGACAATATCTCCCGCTTCGTCCAAGCAGGATCCGAAGTATCTGCCTTATTAGGTAGAATGCCTTCTGCGGTGGGTTATCAACCTACCCTTAGTACAGAAATGGGTTCTTTGCAAGAAAGAATTACTTCTACCAAAAGGGGATCTATAACTTCCATTCAAGCAGTCTATGTACCTGCGGACGATTTGACCGACCCTGCTCCTGCCACGACATTTGCACATTTAGATGCTACTACCGTACTATCAAGAGGGTTAGCTGCTAAAGGTATCTATCCAGCAGTGGATCCTTTAGATTCAACGTCAACAATGCTCCAACCTGAGATTGTTGGCACGGACCATTATGAAACTGCCCAAAGAATTAAGCAAACTTTACAACGTTACAAAGAACTTCAGGACATTATAGCTATCCTTGGGTTGGACGAATTATCCGAAGAGGATCGTTTAACCGTAGCAAGAGCACGAAAAATTGAGCGTTTCTTATCACAACCCTTCTTCGTAGCCGAAGTATTTACTGGTTCCCCAGGGAAATATGTCGGTCTCGCAGAAACAATTAGGGGGTTTCAACTGATCCTTTCCGGAGAATTAGATGGTCTTCCCGAGCAGGCCTTTTATTTGGTAGGTAATATCGATGAAGCTACCGCGAAGGCTATGAACCTAGAAGGAGAGGGCAAATTGAAGAA--------?????????????????????????????????????????????????????????????????????????????????????????????????????????????????????????????????????????????????????????????????????????????????????????????????????GCCATCAATAGTGATTTTTCCTTAGAGTTCGGCTGCTTGATCGACCCGCTTACTTCTATTATGTTAATATTGATCACTACTGTTGGAGTCATAGTTCTTATCTATAGTGACAATTATATGTCTCATGATCAGGGATATTTAAGATTTTTTGCTTATATGAGTTTTTTCAATACTTCTATGTTAGGTTTAGTTACTAGTTCCAATTTGATACAAATCTATATTTTTTGGGAACTGGTTGGAATGTGTTCGTATCTATTAATAGGTTTCTGGTTCACTCGACCAACTGCAGCAAATGCTTGTCAAAAAGCGTTTGTAACTAATCGTGTAGGAGATTTTGGTTTATTGTTAGGAATTTTAGGTCTTTATTGGGTAACAGGCAGCTTCGAATTTCGAGATTTGTTCAAAATATTCAATACCTTG---ATCCAAAAT---------------------------AATCTAGTAAATTCTTTATTTGCTACTTTTTGTGCCTCTCTATTATTCCTCGGCGCTGTTGCTAAATCTGCGCAATTTCCCCTTCATGTATGGTTACCGGATGCCATGGAGGGACCCACTCCTATTTCGGCTCTTATCCATGCTGCTACTATGGTAGCGGCAGGCATTTTTCTTGTAGCTCGTCTTCTCCCCCTTTTCACAGTCATACCTTACATAATGAATCTTATTTCCTTAATAGGTGTAATAACGCTACTATTAGGAGCTACTTTCGCTCTTGCTCAAAGAGACATTAAGAGAAGTTTAGCTTATTCTACGATGTCTCAATTGGGTTATATTATGTTAGCTCTAGGTATAGGTTCTTATCAAGCTGCTTTATTTCATTTGATCACTCATGCCTATTCTAAAGCATTGTTGTTTTTAGGATCCGGATCGGTTATTCATTCTATGGAACCTATTGTTGGATATTCCCCAGATAAAAGTCAGAACATGGTTCTGATGGGCGGTTTAAGCAAATATGTTCCAATTACAAAAACTACGTTTTTGTTAGGGACACTTTCTCTTTGTGGTATTCCTCCCCTCGCTTGTTTTTGGTCCAAAGACGAAATTCTTAATGATAGTTGGTTATATTCACCAATCTTTGCGATAATAGCTTGTTTCACAACA--CGTCGTATTGAATGATCCCGGTCGCTTGATTTCTGTCCATATAATGCATACAGCTCTAGTTTCTGGTTGGGCCGGCTCGATGGCTCTATACGAATTAGCAGTTTTTGATCCCTCTGATCCCGTTCTTGATCCAATGTGGAGACAAGGCATGTTCGTTATACCCTTCATGACTCGTTTAGGAATAAGCAATTCATGGGGGGGTTGGAGTATCACAGGAGGAACTATAACGAATCCCGGTCTTTGGAGTTACGAGGGCGTGGCCGGGGCACATATTGTGTTTTCTGGCTTGTGCTTCTTGGCCGCTATCTGGCATTGGGTGTATTGGGACCTAGAAATCTTCTCTGATGAACGTACGGGAAAACCCTCTTTGGATTTGCCCAAGATCTTTGGGATTCATTTATTTCTCTCAGGGGTGGCTTGCTTTGGGTTTGGCGCATTTCATGTAACGGGCTTGTATGGTCCTGGAATATGGGTGTCGGATCCTTATGGACTAACCGGAAGGGTGCAATCTGTAAATCCAGCGTGGGGCGCGGAAGGTTTTGATCCTTTTGTTCCGGGAGGAATAGCTTCTCATCATATTGCAGCGGGTACTTTGGGCATATTAGCGGGCCTATTCCATCTTAGTGTCCGACCACCCCAACGTCTCTACAAAGGATTACGTATGGGCAATATTGAAACTGTCCTTTCCAGTAGTATCGCGGCTGTGTTTTTTGCAGCTTTCGTTGTTGCTGGAACTATGTGGTACGGTTCCGCAACTACTCCGATCGAATTATTTGGTCCGACTCGTTATCAGTGGGATCAAGGATACTTCCAGCAAGAAATATATCGAAGAGTTCGTGCCGCGCTAGCCAAAAATCTGAGCTTATCAGAAGCCTGGTCTCAAATTCCCGATAAACTCGCCTTTTATGATTACATTGGCAATAATCCGGCGAAGGGAGGATTATTCAGAGCGGGTTCAATGGACAACGGGGATGGAATCGCTGTCGGATGGTTAGGGCACCCTGTCTTTAGAGATAAAGAAGGATATGAGCTTTTTGTACGTCGTATGCCCACCTTTTTTGAAACATTTCCAGTCGTTTTAGTCGATGGAGACGGAATTGTGAGAGCCGATGTTCCCTTTCGAAGGGCAGAATCCAAGTATAGTGTCGAACAAGTAGGTGTAACTGTCGAGTTCTATGGTGGCGAGCTCAATGGAGTCAGTTATAGCGATCCAGCTACTGTGAAAAAATATGCTAGACGTGCTCAATTGGGCGAAATTTTTGAATTAGATCGTGCTACTTTGAAATCCGATGGTGTTTTTCGGAGCAGTCCAAGGGGTTGGTTCACTTTTGGGCATGCTTCCTTTGCTTTGCTATTCTTTTTCGGACACATTTGGCACGGCGCTAGGACTTTGTTCAGAGATGTTTTTGCCGGCATTGACCCAGATTTGGATGCTCAAGTGGAATTTGGAGCATTCCAAAAACTTGGAGATCCAACTACAAGGAGACAAGTAGTC------------TGA--TGGACCTTTAGCTTCAGTTGGTCGTGACCAA?AAACCACTGGTTTCGCTTGGTGGGCCGGGAATGCTCGACTTATCAATTTGTCTGGTAAACTACTCGGAGCTCACGTAGCCCACGCCGGATTAATCGTCTTCTGGGCCGGAGCAATGAACTTATTTGAAGTGGCTCATTTCGTACCAGAAAAGCCTATGTATGAACAAGGATTGATTTTGCTTCCTCACCTAGCTACTCTAGGTTGGGGGGTAGGTCCGGGCGGGGAAGTTATAGACACCTTTCCGTACTTTGTATCTGGAGTACTTCACTTAATTTCCTCTGCAGTCTTAGGCTTTGGCGGTATTTATCATGCGCTTCTCGGGCCTGAGACTCTTGAAGAATCCTTTCCATTTTTCGGATATGTATGGAAAGATAGAAATAAAATGACCACCATTTTGGGTATTCACTTAATCTTGTTAGGTATAGGCGCCCTTCTCCTAGTGCTTAAGGCTCTTTATTTTGGGGGCGTATATGATACTTGGGCTCCCGGGGGGGGAGATGTAAGAAGAATTACTAACTTGACCCTTAGCCCAAGTATCATATTTGGTTATTTACTAAAATCCCCCTTTGGGGGAGAGGGTTGGATTGTTAGTGTGGACGATTTAGAAGATATAATTGGAGGACATGTATGGTTAGGTGCCATTTGTATACTCGGTGGAACCTGGCATATCTTAACCAAACCCTTTGCATGGGCTCGCCGCGCACTTGTATGGTCCGGAGAAGCTTACTTGTCTTATAGTTTAGGGGCTTTATCTGTCTTTGGTTTCATCGCTTGTTGTTTCGTCTGGTTTAATAATACCGCTTATCCTAGCGAGTTTTACGGACCTACTGGGCCAGAAGCTTCTCAAGCTCAAGCATTTACTTTTCTAGTTAGAGACCAACGCCTTGGGGCTAACGTGGGGTCGGCTCAAGGACCTACTGGGTTGGGGAAATATCTAATGCGTTCTCCGACGGGGGAAGTCATTTTTGGGGGAGAAACTATGCGCTTTTGGGATCTCCGTGCTCCCTGGTTGGAACCTCTAAGAGGTCCCAATGGTTTGGACTTAAGTAGGCTGAAAAAAGACATACAACCTTGGCAAGAACGACGCTCGGCGGAATATATGACTCATGCTCCCTTAGGTTCTTTAAATTCCGTGGGTGGTGTA?CTACCGAGATCAATGCAGTCAATT----TTTCGTTTTTGTAGGTTGGTCCGGTCTATTGCTCTTTCCTTGTGCTTATTTCGCTTTAGGGGGTTGGTTCACAGGTACAACCTTTGTAACTTCATGGTATACCCATGGATTGGCCAGTTCCTATTTGGAAGGCTGTAATTTCTTAACTGCTGCGGTTTCCACTCCTGCTAATAGTTTAGCACATTCTTTGTTGCTACTATGGGGCCCTGAAGCACAAGGAGATTTTACTCGTTGGTGTCAATTAGGCGGCCTGTGGACTTTTGTTGCTCTCCATGGCGCTTTTGGACTAATAGGTTTCATGTTACGTCAATTCGAACTTGCTCGATCTGTTCAATTGCGACCTTATAATGCAATCGCATTCTCTGCCCCAATTGCTGTTTTTGTTTCCGTATTCCTGATTTATCCCTTAGGTCAGTCTGGTTGGTTCTTTGCACCCAGTTTCGGTGTAGCAGCTATCTTTCGATTCATCCTCTTTTTCCAAGGGTTTCATAACTGGACGTTGAACCCATTTCATATGATGGGAGTTGCCGGAGTATTAGGTGCTGCTCTCCTATGCGCTATTCATGGTGCTACCGTGGAAAATACTTTATTCGAGGATGGTGATGGTGCAAATACATTCCGTGCTTTTAACCCAACTCAAGCTGAAGAGACTTATTCGATGGTCACTGCGAACCGATTTTGGTCCCAAATCTTTGGGGTTGCTTTTTCCAATAAACGTTGGTTACATTTCTTTATGTTATTTGTACCAGTAACCGGTTTATGGATGAGTGCTCTTGGAGTAGTTGGTCTGGCTCTGAACCTACGTGCCTATGACTTTGTTTCCCAGGAAATCCGTGCAGCGGAAGATCCTGAATTTGAGACTTTCTACACCAAAAATATTCTCTTAAACGAAGGTATTCGTGCTTGGATGGCGGCGCA?GATCA?CCTC-------------TGATATTATTACCAGTATTCGATACTGGGTCATTCATAGCATTACTATACCTTCCCTATTCATTGCAGGTTGGTTATTCGTCAGCACTGGTTTAGCTTACGATGTGTTTGGAAGCCCTCGGCCAAACGAGTATTTCACAGAGAACCGGCAGGGGATTCCATTAATAACTGGCCGTTTCGATTCTTTGGAACAACTCGATGAATTTAGTAGATCCTTTTAGATGACTATAGATAGAACCTATCCAATTTTCACAGTGAGATGGTTAGCTGTTCACGGACTAGCTGTACCTACCGTCTTTTTTTTGGGATCCATATCAGCAATGCAGTTCATCCAACGATAAATGGCTACACAAACCATTGAGGATAGTTCCAGCAGATCTGGG------CCAAGACCAAGACGAACGAATGTAGGGGCTTTATTAAAACCATTGAATTCG---------------------------ATGGCCGATACTACTGGAAGGATTCCTCTTTGGCTGATAGGTACTGTAACTGGTATTCCTGTGATCGGTTCAATGGGTATTTTCTTCTACG--ACGACACAA------TCAAACCCGAACGAACAAAATGTTGAATTGAATCGTACCAGTCTCTACTGGGGTTTATTACTCATTTTTGTACTTGCTGTTTTATTTTCCAATTATTTCTTTAATTGAATGGAAACAGCAACCCTAGTCGCCATCTCCATATCTGGTTCACTTGTAAGCTTTACTGGGTATGCCTTATATACCGCTTTTGGGCAACCCTCTCAACAACTAAGAGATCCATTCGAGGAACACGGAGACTAGATGGAAGCATTGGTTTATACATTCCTCTTAGTCTCGACTCTAGGGATAATTTTTTTCGCCATCTTTTTTCGAGAACCTCCTAAGGTTCCGAATAAAAAG---------------ATGAAATGA--------------------------??????TGGATTCAAGGCTGGTGTAAAAGATTACCGTTTGACTTATTATACTCCTGAATATGATACGAAAGAGACTGATATCTTGGCAGCATTCCGAGTAACTCCTCAACCCGGAGTTCCACCGGAGGAAGCAGGGGCTGCGGTAGCTGCGGAATCTTCTACTGGTACATGGACCACTGTGTGGACGGATGGGCTTACCAGCCTCGATCGTTACAAAGGGCGATGCTACCACATTGAACCAGTTCCTGGGGAGGATAATCAATTTATTGCTTATGTAGCTTATCCTTTAGACCTTTTTGAAGAAGGTTCTGTTACTAACATGTTTACTTCCATTGTTGGGAATGTATTTGGGTTTAAAGCCCTACGAGCTCTGCGTCTGGAAGATCTGCGAATTCCTACTGCTTATATCAAAACTTTCCAAGGTCCGCCTCATGGCATCCAAGTTGAGAGAGATAAATTGAACAAGTATGGTCGTCCCCTATTGGGATGTACTATTAAACCAAAATTAGGGTTATCCGCCAAGAACTACGGTAGAGCGGTTTATGAATGTCTCCGTGGTGGACTTGATTTTACTAAGGATGATGAGAATGTGAACTCCCAACCATTTATGCGCTGGAGGGACCGTTTCTTATTTTGTGCCGAGGCCCTTTATAAAGCGCAGGCCGAAACCGGTGAAATCAAAGGACATTACTTGAATGCTACTGCAGGTACATGCGAAGAAATGATCAAAAGGGCTGTATTTGCCAGAGAATTGGGAGTTCCTATCGTAATGCATGACTACTTAACAGGGGGATTCACTGCAAATACTAGCTTGGCTCATTATTGCCGAGACAACGGCCTACTTCTTCACATCCATCGCGCAATGCATGCAGTTATTGATAGACAGAAGAATCATGGTATGCACTTTCGTGTACTAGCTAAAGCCTTGCGTATGTCTGGTGGAGATCATATTCACTCTGGTACCGTAGTGGGGAAACTGGAAGGGGAACGGGATATCACTTTGGGTTTTGTTGATTTATTACGCGATGATTTTATTGAAAAAGACCGAAGTCGCGGCATTTATTTTACTCAAGATTGGGTATCTCTGCCAGGTGTTCTGCCCGTGGCTTCCGGGGGTATTCACGTTTGGCATATGCCTGCCCTGACTGAGATCTTTGGGGATGATTCCGTACTACAGTTCGGCGGAGGAACTTTAGGGCACCCTTGGGGAAATGCACCAGGTGCAGTAGCTAATCGGGTGGCTTTAGAGGCGTGTGTACGAGCTCGTAATGAGGGACGTGATCTTGCTCGCGAAGGGAATGAAATTATCCGCGAAGCTTCCAAATGGAGTAAGGAACTATATGCTGCT???????????????????????????
	Austrobaileya          ????????????????????????????????????????????TGAAGAAAAAAAC------CTGGGGCGTATCACTCAAATCATTGGTCCGGTACTGGATGTAGCTTTTCCCCCGGGCAAGATGCCTAATATTTACAACTCTTTGGTA------GTTAAGGGTCAAGATACTGTCGGTCAGCAAATTAATGTGACTTGTGAGGTACAGCAATTATTAGGAAATAATCGAGTTAGAGCTGTAGCTATGAGTGCTACGGATGGTCTGATGAGAGGAATGGAAGTAATTGATACGGGAGCTCCTCTAAGTGTTCCAGTCGGTGGAGCTACTCTGGGACGAATTTTCAACGTTCTTGGGGAACCTGTTGATAATTTAGGTCCTGTAGATACTCGCACAACATCTCCCATTCATAGACCTGCGCCTGCCTTTATACAGTTAGATACCAAATTATCAATCTTTGAAACAGGGATTAAAGTGGTGGATCTTTTAGCTCCTTATCGCCGTGGAGGAAAAATCGGACTATTCGGGGGAGCCGGGGTGGGTAAAACAGTACTCATCATGGAATTGATCAACAACATTGCCAAAGCTCATGGAGGTGTATCCGTATCTGGCGGAGTAGGCGAACGTACTCGTGAAGGAAATGATCTTTACATGGAAATGAAAGAATCCGGAGTGATTAATGAACAAAATATTGCAGAATCCAAAGTAGCTCTAGTCTATGGTCAGATGAATGAACCGCCGGGAGCTCGTTTGAGAGTTGGTTTGACTGCCCTAACCATGG?AGAATATTTCCGGGATGTTAATGAACAAGACGTACTTCTATTTATCGACAATATCTCCCGCTTCGT?CAAGCAGGATCAGAAGTATCTGCCTTATTAGGCAGAATGCCTTCCGCCGTAGGTTATCAGCCTACCCTTAGTACAGAAATGGGTTCTTTGCAAGAAAGAATTACTTCCACCAAAGAGGGATCTATAACTTCCATTCAAGCAGTTTATGTACCTGCGGACGATTTGACCGACCCTGCTCCTGCCACGACATTTGCACATTTAGATGCTACTACCGTACTATCAAGAGGGTTAGCTGCCAAAGGTATCTATCCAGCAGTGGATCCTTTAGATTCAACGTCAACTATGCTCCAACCTCGGATCGTTGGCGAGGAACATTATGAAACTGCACAAAGAGTTAAGCAAACTTCACAACGTTACAAAGAACTTCAGGACATTATAGCTATCCTTGGGTTGGACGAATTATCCGAAGAGGATCGTTTAACCGTAGCAAGAGCACGCAAAATTGAGCGTTTCTTATCACAACCCTTCTTCGTAGCAGAAGTATTTACTGGTTCTCCAGGGAAATATGTTGGTCTCGCAGAAACAATTAGGGGGTTTCAACTGATCCTTTCCGGAGAATTAGATGGTCTTCCCGAGCAGGCCTTTTATTTGGTAGGTAACATCGATGAAGCTACCGCGAAGGCTATGAACTTAGAAGTAGAGAGCAAATTGAAGAAATGA----TCATACCTTTCATTCTACTTCCAGTTACTA?GTCAATAGGCTTGGGACTCCTGCTTGTTCCGACGGCAACAAAAAGTCTTCGTCGTATGTGGTTTTTTTTTATTGTTTCATTGCTAAGTATAGTTATGGTTTTTTCTGCCGATCTGTCTATTCAGCAAATAAACGGCAATTTGATCTATCAATATCTATGGTCTTGGACCATCAATAGTGATTTTTCCTTAGAGTTCGGCTGCTTGATCGATCCACTTACTTCTATTATGTCAATACTAATCACTACTGTTGGAATCACGGTTCTTATCTATAGTGACAATTATATGTCTCATGATCAGGGATATTTGAGATTTTTTGCTTATATGAGTTTTTCCAATACTTCCATGTTGGGATTAGTTACTAGTTCCAATTTGATACAAATCCATATTTTTTGGGAACTAGTGGGAATGTGTTCGTATCTCTTAATAGGTTTTTGGTTCACCCGACCAATTGCAGCAAATGCTTGTCAAAAAGCGTTTGTAACTAATCGTGTAGGGGATTTTGGTTTATTATTAGGAATCTCAGGTCTTTATTGGATAACAGGTAGTTTCGAATTTCGGGATTTGTTCAAAATATTCAACAACTTG---ATCCATAAT---------------------------AATGGAGTCAATTCTTTATTTGCTACTTTTTGTGCTTCCCTATTATTCCTTGGTGCAGTTGCTAAATCCGCACAATTTCCCCTTCATGTATGGTTACCTGATGCCATGGAAGGACCCACTCCTATTTCGGCTCTTATACATGCCGCTACTATGGTAGCGGCGGGCATTTTTCTTGTAGCTCGGCTTCTTCCTCTTTTCACAGTCATACCTTATATAATGAATCTGATTTCTTTGATAGGTGTAATAACGGTACTATTAGGAGCTACCTTGGCTCTTGCTCAAAGAGACATTAAGAGAAGTTTAGCTTATTCTACGATGTCTCAATTGGGTTATATTATGTTAGCTCCAGGTATAGGTTCTTATCGAGCTGCTTCATTCCATTTGATCACTCATGCCTATTCTAAAGCATTATTGTTTTTAGGATCCGGATCAATTATCCATTCTATGGAACCCATTGTTGGATATTCTCCAGATAAAAGCCAGAACATGGTTCTTATGGGTGGTTTAACCAAATATGTGCCCATTACCAAAACTACGTTTTTCTTAGGTACACTTTCTCTTTGTGGTATTCCCCCCCTTGCTTGTTTTTGGTCCAAAGATGAAATTCTTAGTGATAGTTGGTTGTATTCACCGATTTTCGCGATAATCGCTTGTTTGACAACA--GGTCGTATTGAATGATCCTGGTCGCTTGCTTTCTGTCCATATAATGCATACAGCTCTAGTTTCTGGTTGGGCCGGTTCGATGGCTCTATACGAATTAGCAGTTTTTGATCCCTCTGATCCCGTTCTTGATCCAATGTGGAGACAAGGTATGTTCGTTATACCCTTCATGACTCGTTTAGGAATAAACAATTCATGGGGCGGTTGGAGTATCACAGGAGGAACTATAACGAATCTGGGTATTTGGAGTTACGAGGGCGTCGCCGGGGCACATATTGTGTTTTCTGGCTTGTGCTTCTTAGCAGCTATCTGGCATTGGGTGTATTGGGACCTAGAAATATTCTGTGATGAACGTACGGGAAAACCTTCTTTGGATTTGCCCAAGATCTTTGGAATTCATTTATTTCTCTCAGGGGTGGCTTGCTTTGGGTTTGGCGCATTTCATGTAACAGGCTTGTATGGTCCTGGAATATGGGTGTCTGATCCTTATGGACTAACCGGAAAAGTGCAATCTGTAAATCCAGCGTGGGGCGCGGAAGGTTTTGATCCTTTTGTTCCGGGAGGAATAGCTTCTCATCATATTGCAGCGGGGACATTGGGCATATTAGCAGGTCTATTCCATCTTAGTGTCCGCCCACCCCAACGTCTATACAAAGGATTACGTATGGGCAATATTGAAACTGTCCTTTCCAGTAGTATCGCTGCTGTGTTTTTTGCAGCTTTCGTTGTTGCTGGAACTATGTGGTACGGTTCAGCAACTACTCCGATCGAATTATTTGGTCCCACTCGTTATCAGTGGGATCAGGGATACTTCCAGCAAGAAATATATCGAAGAGTTGGCACCGGGCTAGCCGAAAATCTGAGCTTATCAGAAGCTTGGTCTAAAATTCCCGATAAACTAGCTTTTTATGATTACATCGGTAATAATCCAGCGAAAGGAGGATTATTCAGAGCGGGCTCAATGGACAACGGAGATGGAATAGCTGTTGGATGGTTGGGACACCCCATCTTTAGAGATAAAGAAGGGCATGCACTTTTTGTACGTCGCATGCCTACTTTTTTTGAAACATTTCCAGTAGTTTTGGTAGATGGAGACGGAATTGTGAGAGCCGATGTTCCTTTTAGAAGGGCGGAATCAAAGTATAGTGTCGAACAAGTAGGTGTGACTGTTGAGTTCTATGGCGGCGAACTCAATGGAGTCAGTTATAGCGATCCAGCTACTGTGAAAAAATATGCTAGACGTGCCCAATTGGGTGAAATTTTTGAATTGGATCGTGCTACTTTGAAATCCGATGGTGTTTTTCGTAGCAGTCCACGGGGTTGGTTCACTTTTGGACATGCTACATTTGC?TTGCTCTTCTTTTTCGGACACATTTGGCACGGCGCTAGAACCTTGTTCAGAGATGTTTTTGCTGG?ATTGACCCAGATTTGGATGCTCAAGTAGAATTTGGAGCATTCCAAAAACTTGGAGATCCAACTACAAGGAGACAAGTAGTC------------TAA--TGGAACTTTAGCTTTAGCTGGTCGTGACCAAGAAACCACCGGTTTCGCTTGGTGGGCCGGGAATGCCCGACTTATCAATTTGTCCGGTAAGCTACTCGGGGCTCACGTGGCCCATGCCGGATTAATCGTATTCTGGGCCGGAGCAATGAACCTATTTGAAGTGGCCCATTTCGTACCAGAAAAGCCTATGTATGAACAAGGATTGATTTTACTTCCCCATCTAGCTACTCTAGGTTGGGGGGTAGGTCCGGGTGGGGAAGTTATAGACACCTTTCCATACTTTGTATCTGGAGTACTTCACTTAATTTCCTCTGCAGTCTTGGGCTTTGGCGGTATTTATCATGCACTTCTCGGGCCTGAGACTCTTGAAGAATCCTTTCCATTCTTCGGTTATGTATGGAAAGATAGAAATAAAATGACCACAATTTTGGGTATTCACTTAATCTTGTTAGGTATAGGTGCTTTTCTCCTAGTGCTCAAGGCTCTTTATTTTGGGGGCGTATATGATACCTGGGCTCCCGGGGGGGGAGATGTAAGAAGAATTAGTAACTTGACCCTGAGCCCAAGTGTTATATTTGGTTATTTACTAAAATCCCCCTTTGGGGGAGAAGGATGGATTGTTAGTGTGGACGATTTAGAAGATATAATTGGAGGACATGTATGGTTAGGTGCCATTTGTATACTTGGTGGAACCTGGCATATCTTAACCAAACCCTTTGCATGGGCTCGGCGTGCACTTGTATGGTCTGGAGAAGCTTACTTGTCTTATAGTTTAGGGGCTTTATCTGTCTTTGGTTTCATCGCTTGTTGTTTCGTCTGGTTCAATAATACCGCTTATCCCAGTGAGTTTTACGGGCCCACTGGGCCAGAAGCTTCTCAAGCTCAAGCATTTACTTTTCTAGTTAGAGACCAACGTCTTGGGGCTAACGTGGGATCCGCTCAAGGACCTACTGGTTTAGGTAAATATCTAATGCGTTCCCCGACTGGAGAGGTCATTTTTGGAGGAGAAACTATGCGTTTTTGGGATCTCCGTGCTCCCTGGTTGGAACCTCTAAGGGGTCCCAATGGTTTGGACTTGAGTAGGCTGAAAAAAGACATACAACCTTGGCAAGAACGACGTTCGGCGGAATATATGACTCATGCTCCTTTAGGTTCTTTAAATTCCGTGGGTGGCGTAGCTACTGAGATCAATGCAGTCAATT----TTTCGTTTTTGTAGGTTGGTCCGGTCTATTGCTCTTTCCTTGTGCTTATTTCGCTTTAGGAGGTTGGTTCACAGGTACAACCTTTGTAACTTCATGGTATACCCATGGATTGGCCAGTTCCTATTTGGAAGGCTGCAATTTCTTAACCGCTGCAGTTTCTACTCCTGCTAATAGTTTAGCACATTCTTTGTTGCTACTATGGGGCCCTGAAGCACAAGGAGATTTTACTCGTTGGTGTCAATTAGGCGGTCTGTGGACTTTTGTTGCTCTCCATGGCGCTTTCGGACTAATAGGTTTCATGTTACGTCAATTCGAACTTGCTCGATCTGTTCAATTGCGACCTTATAATGCAATCGCATTCTCTGCTCCAATTGCTGTTTTTGTTTCCGTATTCCTGATTTATCCACTGGGTCAGTCTGGTTGGTTCTTTGCACCCAGTTTTGGCGTAGCAGCTATATTTCGATTCATCCTCTTCTTCCAAGGGTTTCATAACTGGACGCTGAACCCATTTCATATGATGGGAGTTGCCGGAGTATTGGGTGCTGCTCTGCTATGCGCTATTCATGGTGCTACCGTAGAAAATACTTTATTCGAAGATGGTGATGGTGCAAATACATTCCGTGCTTTTAACCCAACTCAAGCTGAAGAGACTTATTCGATGGTCACGGCTAACCGCTTTTGGTCCCAAATCTTTGGGGTTGCTTTTTCCAATAAACGTTGGTTACATTTCTTTATGTTATTTGTACCAGTAACCGGTTTATGGATGAGTGCTCTTGGAGTAGTCGGTCTGGCTCTGAACCTACGTGCCTATGACTTTGTTTCCCAGGAAATCCGTGCAGCGGAAGATCCTGAATTTGAGACTTTCTACACCAAAAATATTCTCTTAAACGAAGGTATTCGTGCTTGGATGGCGGCTCAGGATCAGCCTC-------------TGATATTATTACCAGTATTCGATACTGGGTCATTCATAGCATTACTATACCTTCCCTATTCATTGCAGGTTGGTCATTCGTCAGCACGGGTTTAGCTTACGATGTGTTTGGAAGCCCTCGGCCGAACGAGTATTTCACAGAGAACCGACAGGGGATTCCATTAATAACTGGCCGTTTCGACCCTTTGGAACAACTCGATAAATTTAGTAAATCCTTTTAGATGACCATAGATAGAACCTATCCCATTTTTACAGTGAGATGGTTAGCTGTTCACGGACTAGCTGTACCTACCGTTTTTTTCTTGGGATCAATATCCGCAATGCAGTTCATCCAACGATAAATGGCTACACAAACCATTGAGGATAGTTCC---AGATCCGGG------------CCAAGACGAACTACTATAGGGGATTTATTAAAACCATTAAATTCGGAATATGGTAAAGTAGCTCCGGGGT--ATGGCCGATACTACTGGAAGGATTCCTCTGTGGCTGATAGGTACTGTAACTGGTATTCCTGTGATCGGTTCAATGGGCATTTTCTTCTACG--ACGACACAA------TCAAACCCGAACGAACAAAATGTTGAATTGAATCGTACCAGTCTATACTGGGGTTTATTACTCATTTTTGTACTTGCTGTTTTATTTTCCAATTATTTCTTCAATTGAATGGAAACAGCAACCCTAGTCGCCATCTCTATATCTGGTTCACTTGTAAGCTTTACTGGGTACGCCTTATATACCGCTTTTGGGCAACCCTCTCAACAACTAAGAGATCCATTCGAGGAACACGGGGACTAGATGGAAGCATTGGTTTATACATTCCTCTTAGTCTCGACTCTAGGGATAATTTTTTTCGCCATCTTTTTTCGAGAACCGCCTAAGGTTCCGAATAAAAAG---------------ATGAAATGA--------------------------??GTGTTGGATTCAAGGCTGGTGTTAAAGATTACAGATTGACTTATTATACTCCTGACTATGAAACTAAAATGACTGATATCTTGGCAGCATTCCGAGTAACTCCTCAACCCGGAGTTCCACCTGAGGAAGCGGGGGCTGCGGTAGCTGCAGAATCTTCTACTGGTACATGGACAACTGTGTGGACCGATGGACTTACCAGCCTCGATCGTTACAAAGGTCGATGCTACCACATCGAGCCTGTTGCTGGGGAGGAAAATCAATATATTGCTTATGTAGCTTACCCTTTAGACCTTTTTGAAGAAGGTTCTGTTACTAACATGTTTACTTCCATTGTGGGTAATGTATTTGGGTTCAAAGCCCTACGAGCTCTGCGTCTGGAAGATCTGCGAATTCCTCCTGCTTATTCCAAAACTTTCCAAGGCCCGCCTCATGGCATCCAAGTTGAGAGAGATAAATTGAACAAGTATGGGCGTCCCCTATTGGGATGTACTATTAAACCAAAATTAGGTTTATCTGCCAAGAACTACGGTAGAGCGGTTTATGAATGTCTCCGCGGTGGACTTGATTTTACCAAGGATGATGAGAACGTGAACTCCCAACCGTTTATGCGTTGGAGGGACCGTTTCGTATTTTGTGCCGAAGAAGTTTATAAAGCGCAGGCAGAAACAGGTGAAATCAAAGGACATTACTTGAATGCTACCGCAGGTACATGCGAAGAAATGATCAAAAGGGCCGTATTTGCCAGAGAATTGGGAGTTCCTATCGTAACGCATGACTACTTAACAGGGGGATTCACTGCAAATACTAGCTTGGCTCATTATTGCCGAGACAACGGCCTACTTCTTCACATCCATCGCGCAATGCATGCAGTTATTGATAGACAGAGGAATCATGGTATACACTTTCGTGTACTAGCTAAAGCGTTGCGTATGTCTGGTGGAGATCATGTTCACTCTGGTACCGTAGTAGGCAAACTGGAAGGGGAACGGGACGTCACTTTGGGTTTTGTTGATTTACTACGTGATGATTTTATTGAAAAAGACCGAAGTCGCGGTATTTATTTTACTCAAGATTGGGTATCTATGCCAGGTGTTTTACCCGTGGCTTCAGGAGGTATTCACGTTTGGCATATGCCTGCCCTGACCGAGATCTTTGGGGATGATTCCGTACTACAGTTCGGTGGAGGAACTTTAGGGCACCCTTGGGGAAATGCACCTGATGCAGTAGCCAATCGGGTGGCTTTAGAAGCGTGTGTACAAGCTCGGAATGAGGGACGTGATCTTGCTCGTGAAGGTAATGAGGTTATCCGTGAAGCGAGCAAATGGAGCCCTGAACTAGCTGCTGCTTGTGAGGTATGGAAGGAGATCAAATTC
	Nandina                ATGAGAATCAATCCTACTACTTCTGGTCCTGGGGTTTCCGCACTTGAAGAAAAAAAC------CAGGGGCGTATCGTTCAAATCATTGGTCCGGTACTGGATGTAGCCTTTCCACCGGGCAAGATGCCTAATATTTACAATGCTTTGGTA------GTTAAAGGTCAAGATACTGTTGGCCAACAAATTAATGTGACTTGTGAAGTACAGCAATTATTAGGAAATAATCGAGTTAGAGCTGTAGCTATGAGTGCTACAGATGGTCTGATGAGAGGAATGGAAGTGATTGACACAGGAGCTCCTCTAAGTGTTCCGGTTGGTGGAGCGACTCTCGGACGAATTTTCAACGTTCTTGGAGAGCCTGTTGATAATTTAGGTCCTGTAGATACCCGCACAACATCTCCTATTCATAGATCTGCGCCTGCCTTTATACAGTTAGATACCAAATTATCTATTTTTGAAACAGGGATTAAAGTAGTGGATCTTTTAGCTCCCTATCGCCGTGGAGGAAAAATCGGACTATTCGGGGGGGCTGGAGTAGGTAAAACAGTACTCATCATGGAATTGATCAACAACATTGCCAAAGCTCATGGAGGTGTATCCGTATTTGGCGGAGTAGGCGAACGTACTCGTGAAGGAAACGATCTTTACATGGAAATGAAAGAATCCGGAGTGATTAATGAACAAAATATTGCAGAATCAAAAGTAGCCCTAGTCTATGGTCAGATGAATGAACCGCCGGGAGCTCGTATGAGAGTTGGATTGACTGCCCTAACCATGGCCGAATATTTCCGGGATGTTAATGAACAAGACGTACTTCTATTTATTGACAATATTTTTCGTTTCGTCCAAGCAGGATCCGAAGTATCTGCTTTATTAGGCAGAATGCCCTCTGCTGTAGGTTATCAACCGACTCTTAGTACAGAAATGGGTTCTTTGCAAGAAAGAATTACTTCTACCAAAGAGGGATCCATAACTTCCATTCAAGCAGTTTATGTACCTGCGGACGATTTGACTGACCCCGCCCCTGCCACAACATTTGCACATTTAGATGCCACTACCGTACTATCAAGAGGACTGGCTGCCAAAGGTATCTATCCAGCAGTAGATCCTTTAGATTCAACGTCAACTATGCTCCAACCTCGGATCGTTGGTGAGGAACATTATGAAACTGCGCAAAGAGTTAAGCAAACTTTACAACGTTACAAAGAACTTCAGGACATTATAGCTATTCTTGGATTGGACGAATTATCCGAAGATGATCGTTTAACCGTAGCAAGAGCACGAAAAATTGAGCGTTTCTTATCACAACCCTTCTTCGTAGCAGAAGTTTTTACAGGTTCCCCGGGAAAATATGTTGGTCTAACAGAAACAATTAGGGGGTTTCAACTGATCCTTTCCGGAGAATTAGATAGTCTTCCCGAGCAGGCCTTTTATTTGGTAGGTAACATCGATGAAGCTACCGCGAAGGCTATGAACTTAGACGTGGAGAGCAAATTGAAGAAATGA-GGATCATACCTTTCGTTCCACTCCCAGTTCCTATAGCAATAGGAGTGGGGCTTCTCCTTGTTCCGACGGCAACAAAAAGTCTTCGTCGTATGTGGGCTTTTCTTAGCGTTTTATTACTAAGTATCATCATGATTTTTTCAGCCGATCTGTCTATTCAGCAAATAAAAGGCAGTCTTATCCATCAATATGTATGGTCTTGGACTATCAATAATGATTTTTCCTTAGAATTTGGCTACTTGATCGATCCACTTACTTCCATTATGTTAATATTAATCACTACTGTTGGAATAATGGTTCTTATTTATAGTGACAATTATATGTCTCATGATCAGGGCTATTTGAGATTTTTTGCTTATATGAGTTTTTCCAATGCTTCCATGTTGGGATTAGTTACCAGTTGCAATTTAATACAAATTTATATTTTTTGGGAATTAGTAGGAATGTGTTCATATCTATTAATAGGGTTTTGGTTCACACGACCAATTGCGGCAAGTGCTTGTCAAAAAGCCTTTGTAACTAATCGTGTAGGGGATTTTGGTTTATTATTAGGAATTTTGGGTTTTTATTTTATAACGGGTAGTTTCGAATTTCGGGATTTGTTCGAAATAACCAATAACTTG---ATGGATAAT---------------------------GGTGGAGTCAATTCTTTATTCCTTACTTTGTGTGCCAGCCTCTTATTCGTCGGTGCAATTGCTAAATCGGCGCAATTCCCCCTTCATGTATGGTTACCGGATGCCATGGAGGGGCCTACTCCTATTTCAGCTCTTATCCATGCTGCTACTATGGTAGCAGCAGGAATTTTTCTTGTAGCTCGACTTCTTCCTCTTTTTACAGTCATACCTTATGTAATGAATTTCATTTCTTTGATAGGTATAATAACAATACTTTTAGGGGCTACTTTGGCTCTTGCTCAAAGAGACATTAAGAGAAGTTTAGCCTATTCTACAATGTCTCAATTGGGTTATACTATGTTAGCTTTAGGTATGGGGTCTTATCGAGCTGCTTTATTTCATTTGATCACTCATGCCTATTCGAAAGCATTATTATTTTTAGGATCCGGATCCATTATTCATTCAATGGAAACCGTTATTGGATATTCACCAGAGAAAAGTCAGAACATGGTTCTTATGGGGGGTTTAACAAAATATGTGCCAATAACAAAAACTGCCTTTTTATTAGGTACACTTTCTCTTTGTGGTATTCCACCTCTTGCTTGTTTTTGGTCCAAAGACGAGATTCTTAATGATAGTTGGTTGTATTCACCGATTTTCGCGATAATAGCTTGTTTCACAGCG--CGTCGTATTGAATGATCCCGGCCGGTTGCTTGCTGTCCATATAATGCATACAGCTCTAGTTTCTGGGTGGGCTGGTTCAATGGCTCTATACGAATTAGCAGTTTTTGATCCCTCTGACCCCGTTCTTGATCCAATGTGGAGACAAGGTATGTTCGTTATACCCTTCATGACTCGTTTAGGAATAACCAATTCATGGGGTGGTTGGAGTATCACAGGAGGAACTGTAACAAATCCGGGTATTTGGAGTTACGAAGGCGTAGCCGGGGCACATATTGTGTTTTCTGGCTTGTGCTTCTTGGCAGCTATCTGGCATTGGGTGTATTGGGATCTAGAAATATTCCGTGATGAACGTACAGGAAAACCTTCTTTGGATTTGCCCAAGATTTTTGGAATTCATTTATTTCTCTCAGGGTTAGCTTGCTTTGGGTTTGGTGCATTTCATGTAACAGGCTTGTATGGTCCGGGAATATGGGTGTCCGATCCTTATGGACTAACTGGAAAAGTACAATCTGTAAGTCCTGCGTGGGGCGTAGAAGGTTTTGATCCTTTTGTTCCAGGAGGCATAGCTTCTCATCATATTGCAGCAGGGACATTGGGCATATTAGCGGGCCTATTTCATCTTAGTGTCCGTCCGCCCCAACGCCTATACAAAGGATTACGTATGGGTAATATTGAAACTGTCCTTTCCAGCAGTATCGCTGCTGTCTTTTTTGCAGCTTTTGTTGTTGCTGGAACTATGTGGTATGGTTCAGCAACTACCCCCATCGAATTATTTGGTCCCACTCGTTATCAATGGGATCAGGGATACTTCCAGCAAGAAATATATCGAAGGGTTGGTGCCGGACTAGCAGAAAATCAGAGTTTAGCAGAAGCTTGGTCTAAAATTCCCGAAAAATTAGCTTTTTATGATTACATCGGCAATAATCCAGCAAAAGGGGGATTATTCAGAGCGGGCTCAATGGACAACGGGGATGGAATAGCCGTTGGGTGGTTGGGACATCCTATCTTTAGAGATAAAGAGGGGCGCGAGCTTTTTGTACGTCGTATGCCTACTTTTTTTGAAACATTTCCAGTAGTTTTGGTAGATGGAGACGGAATTGTGAGAGCTGATGTTCCTTTTAGAAGGGCAGAATCCAAGTATAGTGTCGAGCAAGTGGGGGTAACTGTTGAGTTCTATGGTGGCGAACTTAATGGCGTCAGTTATAGTGATCCTGCAACTGTGAAAAAATATGCTAGACGTGCTCAATTAGGTGAAATTTTTGAATTAGATCGTGCTACTTTGAAATCTGATGGTGTTTTTCGTAGCAGTCCAAGAGGTTGGTTCACTTTTGGGCATGCTTCGTTTGCTTTGCTCTTCTTTTTCGGACACATTTGGCATGGTGCTAGAACCTTGTTCAGAGATGTTTTTGCTGGTATTGATCCAGATTTGGATGCTCAAGTGGAATTTGGAGCATTCCAAAAACTTGGAGATCCAACTACAAAGAGGCAAGTCGTC------------TGA--TGGAACTTTAGCTTTAGCTGGTCGTGACCAAGAAACCACTGGTTTCGCTTGGTGGGCCGGGAACGCCCGGCTTATCAATTTGTCCGGTAAACTACTCGGGGCTCACGTAGCCCATGCCGGATTAATCGTATTCTGGGCCGGAGCAATGAACCTATTTGAAGTGGCTCATTTCGTACCAGAGAAACCCATGTATGAACAAGGATTGATTTTACTTCCCCATCTAGCTACTCTAGGTTGGGGGGTAGGTCCTGGTGGGGAAGTTATAGATACCTTTCCATATTTTGTATCTGGAGTACTTCACTTAATTTCCTCTGCAGTATTGGGCTTTGGCGGTATTTATCATTCACTTCTGGGACCTGAAACTCTTGAAGAATCTTTTCCATTCTTCGGTTATGTATGGAAAGATAGAAATAAAATGACCACCATTTTGGGTATTCACTTAATTTTGTTAGGTATAGGTGCTTTTCTTCTAGTACTCAAGGCTCTTTATTTTGGGGGCGTATACGATACCTGGGCTCCTGGGGGGGGAGATGTAAGAAAAATTACCAACTTGACGCTTAGCCCAAGTGTTATATTTGGTTATTTACTAAAATCCCCCTTTGGGGGAGAAGGATGGATTGTTAGTGTGGACGATTTAGAAGATATAATTGGAGGACATGTATGGTTAGGTTCCATTTGTATATTTGGTGGAATCTGGCATATCTTAACCAAACCCTTTGCGTGGGCTCGCCGAGCACTTGTATGGTCTGGAGAGGCTTATTTGTCTTATAGTTTAGCTGCTTTATCTATCTTTGGTTTCACCGCTTGTTGCTTTGTATGGTTCAATAATACCGCTTATCCTAGTGAGTTTTACGGGCCCACCGGGCCAGAAGCTTCTCAAGCTCAAGCATTCACTTTTCTAGTTAGAGACCAACGCCTTGGGGCTAACGTGGGATCCGCTCAAGGACCTACAGGTTTAGGTAAATATCTAATGCGTTCCCCGACTGGAGAGGTCATTTTTGGAGGAGAAACTATGCGTTTTTGGGATCTCCGTGCTCCTTGGTTGGAACCTCTAAGAGGTCCCAACGGTTTGGACTTGAGTAGGTTGAAAAAAGACATACAACCTTGGCAAGAGCGGCGCTCTGCGGAATATATGACTCACGCTCCTTTAGGTTCTTTAAATTCCGTGGGTGGTGTAGCTACCGAGATCAATGCAGTCAATT----TTTCGTTTTTGTAGGTTGGTCTGGTCTATTGCTCTTTCCTTGTGCCTATTTTGCTTTAGGGGGCTGGTTCACAGGTACAACCTTTGTAACTTCATGGTATACCCACGGATTGGCCAGTTCTTATTTGGAAGGCTGCAATTTCTTAACGGCCGCAGTTTCTACCCCCGCTAATAGTTTAGCACATTCTTTGTTACTACTATGGGGTCCTGAAGCACAAGGAGATTTTACTCGTTGGTGTCAATTAGGCGGTCTGTGGACTTTTGTTGCTCTCCATGGCGCTTTCGGACTAATAGGTTTCATGTTACGCCAATTTGAACTTGCTCGATCTGTTCAATTGCGACCTTATAATGCAATCGCATTCTCCGGACCAATTGCCGTTTTTGTTTCTGTATTCCTGATTTATCCATTAGGCCAATCCGGTTGGTTCTTTGCACCTAGTTTTGGTGTAGCAGCTATATTTCGATTCATCCTCTTCTTCCAAGGATTTCATAATTGGACGTTGAACCCATTTCATATGATGGGAGTTGCCGGCGTATTGGGCGCTGCTCTGCTATGCGCTATTCATGGTGCTACCGTAGAAAATACTTTATTCGAAGATGGTGACGGTGCAAATACATTCCGTGCTTTTAACCCAACTCAGGCTGAAGAGACTTATTCAATGGTCACCGCTAACCGCTTTTGGTCCCAAATCTTTGGGGTTGCTTTTTCCAATAAACGTTGGTTACATTTCTTTATGTTATTTGTACCAGTAACCGGTTTATGGATGAGCGCTCTTGGAGTAGTCGGTCTGGCTCTGAACCTACGTGCCTATGACTTTGTTTCCCAGGAAATCCGTGCAGCGGAAGATCCTGAATTTGAGACTTTCTACACCAAAAATATTCTTTTAAACGAAGGTATTCGTGCTTGGATGGCGGCTCAGGATCAGCCTC----TTCTTTTGCTGATATTATTACCAGTATTCGATACTGGGTCATTCATAGCATTACTATACCTTCCCTTTTCATTGCGGGTTGGTTATTCGTCAGCACGGGTTTAGCTTATGATGTGTTTGGAAGTCCCCGACCAAATGAGTATTTTACAGAGAGCCGACAAGGAATTCCATTAATCACAGGCCGCTTTGATTCTTTGGCGCAACTCGATGAATTTAGTAGATCCTTTTAGATGACTATAGATCGAACCTATCCAATTTTTACAGTGAGATGGTTAGCTGTTCACGGACTAGCTGTACCTACCGTTTCTTTTTTGGGGTCAATATCAGCAATGCAATTCATCCAACGATAAATGGCTACACAAACCGTTGAGGGTAATTCT---AGATCTGGCCCAAGA------CCAAGACAAACTGGTCTAGGAAATTTATTGAAACCATTGAATTCGGAATATGGTAAAGTAGCTCCTGGAT--ATGGCCGATACTACTGGAAGGATTCCTCTTTGGCTGATAGGTACTGTAGCTGGTATTCTTATAATTGGTTTACTAGGTGTTTTCTTTTACG--ATGACACAATCAAAATCAAATCCGAACGAACAAAATGTAGAATTGAATCGTACCAGTCTTTATTGGGGATTATTACTCATTTTTGTACTTGCTGTTTTATTTTCAAATTATTTCTTCAATTAAATGGAAACAGCAACCCTAGTCGCCATCTTTATATCTGGTTTACTTGTAAGTTTTACCGGGTACGCCTTATATACCGCTTTTGGGCAACCCTCTCAACAACTAAGAGATCCATTCGAGGAACACGGGGACTAAATGGAAGCATTGGTTTATACATTCCTCTTAGTTTCGACTCTAGGAATCATTTTTTTCGCTATCTTTTTTCGAGAACCACCTAAGGTTCCGACTAAAAGG---------------GTGAAATGAATGTCACCACAAACAGAGACTAAAGCAAGTGTTGGATTCAAAGCGGGTGTTAAAGATTACAAATTGAATTATTATACTCCTGACTATGTAACCAAAGATACTGATATCTTGGCAGCATTCCGAGTAACTCCTCAACCTGGAGTTCCACCTGAAGAAGCAGGGGCCGCTGTAGCTGCCGAATCTTCTACAGGTACATGGACAACTGTGTGGACCGATGGACTTACCAGTCTTGATCGTTACAAAGGACGATGCTACCACATTGAGCCCGTTGCTGGAGAAGACAATCAATATATTTGTTATGTAGCCTATCCTTTAGACCTTTTTGAAGAAGGGTCTGTTACTAACATGTTTACTTCTATTGTAGGTAATGTTTTTGGGTTCAAAGCGCTGCGCGCTCTACGTCTGGAGGATCTGCGAATTCCTACTTCTTATGTTAAAACTTTCCAAGGCCCGCCTCATGGCATCCAGGTTGAGAGAGATAAATTGAACAAGTATGGTCGTCCCCTATTAGGATGTACCATTAAACCAAAATTGGGATTATCTGCTAAGAACTACGGTAGAGCGGTTTATGAATGTCTCCGTGGTGGACTTGATTTTACCAAGGATGATGAGAACGTGAACTCTCAACCATTTATGCGTTGGAGAGACCGTTTCCTATTTTGTGCCGAAGCACTTTTTAAAGCACAAGCTGAAACAGGTGAAATCAAAGGACATTACTTGAATGCTACTGCGGGTACATGCGAAGAAATGATGAAAAGGGCTGTATTTGCCAGAGAATTGGGAGTACCCATCGTAATGCACGACTATTTAACGGGGGGATTCACTGCAAATACTACCTTGGCCCATTATTGCCGGGATAATGGTCTACTTCTTCACATCCACCGCGCAATGCATGCAGTTATTGATAGACAGAAGAATCATGGTATACATTTCCGTGTACTAGCTAAAGCGTTACGTATGTCTGGTGGAGATCATATTCACGCTGGTACCGTAGTAGGTAAACTGGAAGGGGAAAGAGAGATCACTTTGGGCTTTGTTGATTTATTACGTGATGATTTTATTGAAAAAGACCGAAGTCGCGGTATTTATTTCACCCAAGATTGGGTCTCTCTACCAGGGGTTCTACCCGTGGCTTCAGGGGGTATTCATGTTTGGCATATGCCTGCTCTGACCGAGATCTTTGGGGATGATTCCGTACTACAGTTCGGTGGAGGAACTTTAGGACACCCTTGGGGAAATGCACCGGGTGCCGTAGCTAATCGAGTAGCTCTAGAAGCGTGTGTACAAGCTCGTAATGAGGGACGTGATCTTGCTCGTGAAGGTAATGAAATTATCCGTGCGGCTTGCAAATGGAGCCCTGAACTAGCTGCTGCTTGTGAGGTATGGAAGGAGATCAAATTT
	Platanus               ATGAGAATTAATCCTACTACTTCCGGTCCTGGGGTTTCCGCACTTGAAGAAAAAAAC------CTGGGGCGTATCGCTCAAATCATTGGTCCGGTACTAGATGTAGCTTTTCCCCCCGGCAAAATGCCTAATATTTACAATGCTTTGGTA------GTTAAGGGTCGAGATACTGTCGGGCAGCAAATTAATGTGACTTGTGAGGTACAGCAATTATTAGGAAATAATCGAGTTAGAGCTGTAGCTATGAGTGCTACAGATGGCCTGACGAGGGGAATGGAAGTGATTGACACGGGAGCTCCTCTAAGTGTTCCAGTCGGTGGAGCGACTCTCGGACGAATTTTCAATGTTCTTGGAGAACCTGTTGATAATTTAGGTCCTGTAGATACTCGCACAACATCTCCTATTCATAGATCTGCGCCTGCTTTTATACAGTTAGATACCAAATTATCTATTTTTGAAACAGGAATTAAGGTAGTGGATCTTTTAGCTCCCTATCGCCGTGGAGGAAAAATCGGACTATTCGGGGGAGCTGGGGTGGGTAAAACAGTACTCATCATGGAATTGATCAACAACATTGCCAAAGCTCATGGCGGTGTATCTGTATTTGGCGGAGTAGGCGAACGTACTCGTGAAGGAAATGATCTTTACATGGAAATGAAAGAATCTGGAGTGATTAATGAACAAAATATTGCAGAATCAAAAGTAGCTCTAGTATATGGTCAGATGAATGAACCGCCGGGAGCTCGTATGAGAGTTGGTTTGACTGCCCTAACTATGGCGGAGTATTTCCGGGATGTTAATGAACAAGACGTACTTCTATTTATCGACAATATCTTCCGTTTCGTCCAAGCAGGATCCGAAGTATCTGCTTTATTAGGCAGAATGCCTTCTGCTGTGGGTTATCAACCTACCCTTAGTACAGAAATGGGTTCTTTGCAAGAAAGAATTACTTCTACAAAAGAAGGATCCATAACTTCTATTCAAGCAGTTTATGTACCCGCGGATGATTTGACCGACCCTGCTCCTGCCACGACATTTGCACATTTAGATGCTACTACCGTACTATCAAGAGGATTAGCTGCCAAAGGTATCTATCCAGCAGTGGATCCTTTAGATTCAACGTCAACTATGCTCCAACCTCGGATCGTTGGTGAGGAACATTATGAAACTGCGCAAAGAGTTAAGCAAACTTTACAACGTTACAAAGAGCTTCAGGACATTATAGCTATCCTTGGGTTGGACGAATTATCCGAAGAGGATCGTTTAACCGTAGCAAGGGCACGAAAAATTGAGCGTTTCTTATCACAACCCTTCTTCGTAGCAGAAGTATTTACCGGTTCTCCAGGGAAATATGTTGGTTTAGCAGAAACAATTAGGGGGTTTCAACTGATCCTTTCCGGAGAATTAGATGGTCTTCCTGAGCAGGCCTTTTATTTGGTAGGTAACATCGATGAAGCTACCGCGAAGGCTATGAACTTAGAAGTGGAGAGCAAATTGAAGAAATGA-GGATCATACCTTTCCTTCCACTTCCAGTTCCTATGTTAATAGGAGTGGGACTTCTCCTTGTTCCGAGGGCAACAAAAAATCTTCGCCGTATGTGGGCCTTTCCTAGTGTTTTATTGCTAAGTATAGTTATGATTTTTTCAGCCGATCTGTCTATTCAGCAACTAAACGGCAGTTCGATCTATCAATATGTATGGTCTTGGACCATCAATAATGATTTTTCCTTAGAGTTCGGTTACTTGATCGATCCACTTACTTCTATTATGTCAATATTAATCACTACTGTTGGAATAATGGTTCTTGTTTATAGTGACAATTATATGTCCCATGATCAAGGATATTTGAGATTTTTTGCTTATATGAGTTTTTCCAATACTTCCATGTTGGGATTAGTTACTAGCTCCAATTTGATACAAATTTATATTTTTTGGGAATTGGTTGGAATGTGTTCGTATCTTTTAATAGGTTTTTGGTTCACACGACCAATTGCGGCAAATGCTTGTCAAAAAGCGTTTGTAACTAATCGTGTAGGGGATTTTGGTTTATTATTAGGAATCTTAGGGCTTTATTGGATAACGGGTAGTTTTGAATTTCGGGATTTGTTCGAAATATTCAATAACTTG---ATTTATAAT---------------------------AATAGGGTCAATTCTTTATTTGTCACTTTGTGTGCCTCCCTCTTATTCGTCGGTGCAGTTGCTAAATCTGCGCAATTCCCCCTTCATATATGGTTACCCGATGCCATGGAGGGTCCTACTCCTATTTCGGCTCTTATACATGCTGCTACTATGGTAGCAGCGGGAATTTTTCTTGTAGCTCGGCTTTTTCCTCTTTTTACAGTTATACCTTATATAATGAATCTAATTTCTTTGATAGGTATAATAACAGTACTATTAGGAGCTACTTTGGCTCTTGCTCAAAAAGACATTAAGAGAAGTTTAGCCTATTCTACAATGTCTCAATTGGGTTATACTATGTTAGCTCTAGGTATGGGATCTTATCGAGCTGCTTTATTTCATTTGATCACCCATGCCTATTCGAAAGCATTATTGTTTTTAGGGTCTGGATCAATTATTCATTCAATGGAAACCGTTGTTGGATATTCTCCAGAGAAAAGTCAGAACATGGCTCTTATGGGTGGTTTAACAAAATATGCGCCAATTACAAAAACCGCTTTTTTATTAGGTACACTCTCTCTTTGTGGTATTCCACCTCTTGCTTGTTTTTGGTCTAAAGACGAAATTCTTAATGATAGTTGGTTGTATTCACCGATTTTCGCAATAATAGCTTGTTCCACAGCA--CGTCGTATTGAATGATCCCGGTCGCTTGCTTTCTGTTCATATAATGCATACAGCTCTAGTTTCTGGTTGGGCCGGTTCGATGGCTCTATACGAATTAGCAGTTTTTGATCCCTCTGATCCTGTTCTTGATCCAATGTGGAGACAGGGTATGTTCGTTATACCCTTCATGACTCGTTTAGGAATAACCAATTCATGGGGCGGTTGGAGTATCACAGGAGGGACTATAACGAATCCGGGTATTTGGAGTTACGAAGGTGTGGCCGGGGCACATATTGTGTTTTCTGGCCTGTGCTTCTTGGCAGCTATCTGGCATTGGGTGTATTGGGATCTAGAAATATTCTGTGATGAGCGTACAGGAAAACCCTCTTTGGATTTGCCCAAGATCTTTGGAATCCATTTATTTCTCTCAGGGGTGGCTTGCTTCGGGTTTGGCGCATTTCATGTAACAGGCTTGTATGGTCCTGGAATATGGGTGTCTGATCCTTATGGACTAACTGGAAAAGTACAACCTGTAAATCCCGCGTGGGGCGTGGAAGGTTTTGATCCTTTTGTTCCGGGAGGAATAGCCTCTCATCATATTGCAGCAGGGACATTGGGCATATTAGCGGGCTTATTCCATCTTAGTGTCCGCCCACCCCAACGTCTATACAAAGGATTACGTATGGGCAATATTGAAACTGTCCTTTCCAGTAGTATCGCTGCTGTCTTTTTTGCAGCTTTTGTTGTTGCTGGAACTATGTGGTATGGTTCAGCAACTACCCCGATCGAATTATTTGGTCCCACTCGTTATCAATGGGATCAGGGATACTTCCAGCAAGAAATATATCGAAGAGTTGGTACCGGGCTAGCCGAAAATCAAAGTTTATCAGAAGCTTGGTCTAAAATTCCCGAAAAATTAGCGTTTTATGATTACATCGGCAATAATCCAGCAAAAGGGGGATTATTCAGAGCGGGCTCAATGGACAACGGGGATGGAATAGCCGTTGGATGGTTAGGACATCCCATCTTTAGAGATAAAGAAGGGCGTGAGCTTTTTGTACGCCGTATGCCTACGTTTTTTGAAACATTTCCAGTAGTTTTGGTAGACGGAGACGGAATTGTGAGAGCCGATGTTCCTTTTAGAAGGGCAGAATCGAAGTATAGTGTCGAACAAGTAGGCGTAACTGTTGAGTTCTATGGTGGCGAACTCAATGGAGTCAGTTATAGTGATCCTGCTACTGTGAAAAAATATGCTAGACGTGCTCAATTGGGTGAAATTTTTGAATTAGATCGTGCTACTTTGAAATCCGATGGTGTTTTTCGTAGCAGTCCAAGGGGTTGGTTTACTTTTGGACATGCTTCCTTTGCTTTGCTCTTCTTTTTCGGACACATTTGGCATGGTGCTAGAACCTTGTTCAGAGATGTTTTTGCTGGTATTGACCCAGATTTGGATGCTCAAGTGGAATTCGGAGCATTCCAAAAACTTGGAGATCCAACTACAAGGAGACAGGTAGTC------------TGA--TGGAACTTTAGCTTTAGCTGGTCGTGACCAAGAAACCACCGGTTTCGCTTGGTGGGCCGGAAATGCCCGACTTATCAACTTGTCTGGTAAACTACTCGGGGCTCACGTAGCCCATGCCGGATTAATTGTATTCTGGGCCGGAGCAATGAACCTATTTGAAGTGGCTCATTTCGTACCAGAGAAGCCCATGTATGAACAAGGATTAATTTTACTTCCCCATCTAGCTACTCTAGGTTGGGGGGTAGGTCCTGGTGGGGAAGTTATAGACACTTTTCCATACTTTGTATCTGGAGTACTTCACTTAATTTCCTCTGCAGTATTGGGCTTTGGCGGTATTTATCATGCACTTCTCGGGCCTGAGACTCTGGAAGAATCTTTTCCATTCTTCGGTTATGTATGGAAAGATAGAAATAAAATGACCACAATTTTGGGTATTCACTTAATCTTGTTAGGTATAGGTGCTTTTCTTCTAGTACTCAAGGCTCTTTATTTTGGGGGCGTATATGATACCTGGGCTCCCGGGGGGGGAGATGTAAGAAAAATTACCAACTTGACCCTTAGCCCAAGTGTTATATTTGGTTATTTACTAAAATCCCCCTTTGGGGGAGAAGGATGGATTGTTAGTGTGGACGATTTAGAAGATATAATTGGAGGACATGTATGGTTAGGTTCCATTTGTATACTTGGTGGAATCTGGCATATCTTAACCAAACCCTTTGCATGGGCTCGCCGCGCACTTGTATGGTCTGGAGAGGCTTACTTGTCTTATAGTTTAGGTGCTTTATCTGTCTTTGGTTTCATCGCTTGTTGCTTTGTCTGGTTCAATAATACCGCTTATCCTAGTGAGTTTTATGGGCCCACTGGGCCAGAAGCTTCTCAAGCTCAAGCATTTACTTTTCTAGTTAGAGATCAACGTCTTGGGGCTAACGTGGGATCCGCTCAAGGACCTACTGGTTTAGGTAAATATCTAATGCGTTCCCCTACCGGAGAGGTCATTTTTGGAGGAGAAACTATGCGTTTTTGGGATCTCCGTGCTCCCTGGTTGGAACCTCTAAGGGGTCCCAATGGTTTGGACTTGAGTAGGCTGAAAAAAGACATACAACCTTGGCAAGAACGGCGTTCCGCGGAATATATGACTCATGCTCCTTTAGGTTCTTTAAATTCCGTGGGTGGCGTAGCTACCGAGATCAATGCAGTCAATT----TTTCGTTTTTGTAGGTTGGTCCGGTCTATTGCTCTTTCCTTGTGCCTATTTCGCTTTAGGAGGTTGGTTCACAGGTACAACCTTTGTAACTTCATGGTATACCCATGGATTGGCCAGTTCCTATTTGGAAGGCTGCAATTTCTTAACCGCCGCAGTTTCTACTCCTGCTAATAGTTTAGCACATTCTTTATTGCTACTATGGGGTCCTGAAGCACAAGGAGATTTTACTCGTTGGTGTCAATTAGGCGGTCTGTGGACTTTTGTTGCTCTTCATGGCGCTTTCGGACTAATAGGTTTCATGTTACGTCAATTCGAACTTGCTCGATCTGTTCAATTGCGACCTTATAATGCAATCGCATTCTCTGCTCCAATTGCTGTTTTTGTTTCTGTATTCCTGATTTATCCACTTGGTCAGTCTGGTTGGTTTTTTGCACCTAGTTTTGGTGTAGCAGCTATATTTCGATTCATCCTCTTCTTCCAAGGGTTTCATAATTGGACGTTGAACCCATTTCATATGATGGGAGTTGCCGGCGTATTAGGTGCTGCTCTGCTATGCGCTATTCATGGTGCTACTGTAGAAAATACTTTATTCGAAGATGGTGACGGTGCAAATACATTCCGTGCTTTTAACCCAACTCAAGCTGAAGAGACTTATTCAATGGTCACCGCTAACCGCTTTTGGTCCCAAATCTTTGGGGTTGCTTTTTCCAATAAACGTTGGTTACATTTCTTTATGTTATTTGTACCCGTAACTGGTTTATGGATGAGTGCTCTTGGAGTAGTCGGTCTGGCTCTGAACCTACGTGCCTATGACTTCGTTTCCCAGGAAATCCGTGCAGCGGAAGATCCTGAATTTGAGACTTTCTACACCAAAAACATTCTCTTAAACGAAGGTATTCGTGCTTGGATGGCGGCTCAAGATCAGCCTC----TTCTTTTGCTGATATTATTACCAGTATTCGATACTGGGTCATTCATAGCATTACTATACCTTCCCTATTCATTGCGGGTTGGTTATTCGTCAGCACGGGTTTAGCTTACGATGTGTTTGGAAGCCCTCGGCCAAACGAGTATTTTACAGAGAGCCGACAAGGAATTCCATTAATAACTGGCCGTTTTGATCCTTTGGCACAACTCGATGAATTTAGTAGATCCTTTTAGATGACCATAGATCGAACCTATCCAATTTTTACAGTGCGATGGTTGGCTGTTCACGGACTGGCTGTACCTACCGTTTCTTTTTTGGGGTCAATATCAGCAATGCAGTTCATCCAACGATAAATGGCTACACAAAGCGTTGAGGGTAGTTCT---AGATCTGGT------------CCAAGACGAACTATTACAGGGGATTTATTGAAACCATTGAATTCGGAATATGGTAAAGTAGCTCCTGGAT--ATGGCCGATACTACTGGAAGGATTCCTCTTTGGCTGATAGGTACTGTAACTGGTATTCCTGTGATCGGTTCAATAGGTATTTTCTTTTACG--ACGACACAA------TCAAACCCGAACGAACAAAATGTTGAATTAAACCGTACCAGTCTCTACTGGGGGTTATTACTCATTTTTGTACTTGCTGTTTTATTTTCCAATTATTTCTTCAATTAAATGGAAACAGCAACCCTAGTCGCCATCTCTATATCTGGTTCACTTGTAAGTTTTACTGGGTACGCCTTATATACCGCTTTTGGGCAGCCCTCTCAACAACTAAGAGATCCATTCGAGGAACACGGGGACTAGATGGAAGCATTGGTTTATACATTCCTCTTAGTCTCGACTCTAGGGATAATTTTTTTCGCTATCTTTTTTCGAGAACCGCCTAAAGTTCCGACTAAAAAG---------------ATGAAATGAATGTCACCACAAACAGAGACTAAAGCAAGTGTTGGATTCAAAGCTGGTGTTAAAGATTACAAATTGACTTATTATACTCCTGACTATGAAACCAAAGATACTGATATCTTGGCAGCATTCCGAGTAACTCCTCAACCTGGAGTTCCACCTGAGGAAGCAGGGGCCGCGGTAGCTGCCGAATCTTCTACTGGTACATGGACAACTGTGTGGACCGATGGACTTACTAGCCTTGATCGTTACAAAGGACGATGCTACCACATCGAGCCCGTTGCTGGAGAAGAAAATCAATATATTGCTTATGTAGCTTACCCTTTAGACCTTTTTGAAGAAGGTTCTGTTACTAACATGTTTACTTCCATTGTGGGTAATGTATTTGGGTTCAAAGCCCTACGTGCTCTACGTCTGGAGGATCTGCGAATCCCTCCTGCTTATTCTAAAACCTTCCAAGGACCACCTCATGGTATCCAAGTTGAGAGAGATAAATTGAACAAGTATGGTCGTCCTCTATTGGGATGTACTATTAAACCAAAATTGGGGTTATCCGCTAAGAACTACGGTAGAGCGGTTTATGAATGTCTTCGCGGTGGACTTGATTTTACCAAGGATGATGAGAACGTGAACTCCCAACCATTTATGCGTTGGAGAGACCGTTTCTTATTTTGTGCCGAAGCAATTTATAAAGCACAGGCCGAAACAGGTGAAATCAAAGGGCATTACTTGAATGCTACGGCGGGTACATGTGAAGAAATGATTAAAAGGGCTGTATTTGCCAGAGAATTAGGAGTTCCTATCGTAATGCATGACTACTTAACGGGGGGATTCACTGCAAATACTAGCTTGGCTCATTATTGCCGAGATAATGGCCTACTTCTTCACATCCATCGCGCAATGCATGCAGTTATTGATAGACAGAAGAATCATGGTATACACTTTCGTGTACTAGCTAAAGCGTTACGTATGTCCGGTGGAGATCATATTCACGCTGGTACCGTAGTAGGTAAACTTGAAGGGGAAAGAGAAATCACCTTGGGCTTTGTTGATTTACTACGTGATGATTTTATTGAAAAAGACCGAAGTCGCGGTATTTATTTCACTCAAGATTGGGTCTCTCTACCAGGTGTTCTGCCCGTGGCTTCGGGGGGTATTCACGTTTGGCATATGCCTGCTCTGACTGAGATCTTTGGGGATGATTCCGTACTACAGTTCGGTGGAGGAACTTTAGGACACCCTTGGGGAAATGCACCGGGTGCAGTAGCTAATCGAGTAGCCCTAGAAGCGTGTGTACAAGCTCGTAATGAGGGACGTGATCTTGCTCGTGAAGGTAATGAAATTATCCGTGAAGCTTGCAAATGGAGCCCTGAACTAGCTGCCGCTTGTGAGGTATGGAAGGAGATCAAATTC
	Acorus                 ????GAATCAATCCTACTA?TTCGGGTTCTGCGGTT?CCTCAAT?GACGAGAAAAAC------TTAGGGCGTATT?TCAAATTCATTGGCCCAGTA?TGGATGTCGCTTTTCCCCCGGGAAAGATGCCTAATATTTACAACGCTTTGGTG------GTTAAAGGTCGAGATACTGCCGGTCAGCCAATTAATGTGACTTGTGAGGTACAGCAATTATTAGGAAATAATCGGGTTCGAGCTGTGGCTATGAGTGCTACAGATGGTTTGACGAGAGGAATGGAAGTGATTGACACGGGAGCTGCTCTAAGTGTTCCAGTCGGTGGAGCTACTCTCGGAAGAATTTTCAACGTTCTTGGGGAGCCCGTTGATAATTTAGGCCCTGTAGATACTCGCACAACATCTCCTATTCATAGATCTGCGCCTGCATTTATACAGTTAGATACGAAATTATCAATCTTTGA?AC?GGCATTAAAGTGGTAGATCTTTTAGCTCCTTATCGCCGGGGAGGAAAAATCGGACTATTTGGGGGAGCTGGAGTGGGTAAAACAGTACTCATCATGGAATTGATCAACAACATTGCCAAAGCGCATGGAGGTGTATCCGTATTTGGCGGAGTAGGCGAGCGTACTCGTGAAGGAAATGATCTTTACATGGAAATGAAAGAATCCGGAGTAATTAATGAAGAAAAGATTGAAGAATCTAAAGTAGCTCTAGTGTATGGTCAGATGAATGAACCGCCGGGCGCTCGTATGAGAGTTGGTTTGACTGCCCTAACCATGGCGGAATATTTCCGGGATGTTAATGAACAGGATGTACTTCTATTTATCGACAATATCTTCCGGTTCGTACAAGCGGGATCAGAAGTATCTGCCTTATTAGGGCGGATGCCTTCCGCCGTGGGTTATCAACCTACCCTTAGTACAGAAATGGGTTCTTTGCAAGAAAGAATTACTTCTACCAAAAGAGG?TCTATAACGTCGATCCAAGCGGTTTATGTACCTGCGGATGATTTGACTGACCCTGCTCCTGCCACCACATTTGCACATTTGGATGCTACTACTGTACTATCAAGAGGATTAGCTGCCAAAGGTATTTATCCGGCAGTAGATCCTTTAGATTCAACGTCAACTATGCTCCAACCTAGGATCGTTGGCGAAGGACATTATGAAACTGCGCAAAGAGTTAAGCAAACTTTACAACGTTACAAAGAACTTCAGGACATTATAGCTATCCTTGGGTTGGACGAATTATCCGAAGAGGATCGTTTAACCGTAGCAAGAGCACGAAAAATTGAGCGTTTCTTATCACAACC?TTCTTCGTAGCAGAAGTATTTACTGGTTCTCCAGGTAAATATGTTGGTCTCGCGGAAACGATTAGGGGGTTTCAACTGATCCTTTCAGGAGAATTAGATGTCTT?CCCGAGCAGGCTTTT?ATTTGGTGG?????????????????????????????????????????????????????????????????----TAATACCTTTCCTTCCATTTCCAGTTACTATATCAATAGGGTTGGGACTTCTGCTCGTTCCAACGGCAACGAAAAATCTTCGCCGTATTTGGGCTTTTTTTAGTGTTTTATTGCTAAGTATAGCTATGGTGTTTTCGGCCGATCTGGCTATTCAGCAAATAAACGGGAGTTTTATCTATCAATATTCATGGTCTTGGACGATTAATAACACTTTTTCATTAGAGTTTGGATACTTAATTGATCCACTTACCTCTATTATGTTAATACTAATCACTACTGTTGGAATCATGGTTCTTATTTATAGTGATAATTATATGTCTCATGATCAAGGATATTTAAGATTTTTTGCTTATATGAGTTTTTTCAATACTTCTATGTTAGGATTAGTTACTAGTTCTAATTTGATACAAATTTATATTTTTTGGGAACTCGTAGGAATGTGCTCCTATTTATTAATAGGGTTTTGGTTCACACGACCAACTGCAGCAAATGCTTGTCAAAAAGCGTTTGTAACTAATCGTGTAGGGGATTTTGGTTTGTTATTAGGAATCTTAGGTCTTTATTGGATAACAGGTAGTTTCGAATTTCGGGATTTGTTCGAAATTTTAAAAAACTTG---ATCCATAAT---------------------------AATGAAGTCAATTCTTTATTTGCCGCCCTGTGCGCCTCACTATTATTTGTTGGTGCGGTTGCGAAATCCGCACAATTTCCACTTCATGTATGGTTACCTGATGCTATGGAGGGCCCTACCCCCATTTCGGCTCTTATACACGCTGCTACTATGGTAGCGGCGGGCATTTTTCTTGTAGCTAGGCTTCTTCCTCTTTTCACAGTCATACCTTACATAATGAATTTCATTTCTTTGATAGGTATAATAACAGTCCTTTTAGGGGCTACTTTAGCTCTTGCTCAAAGAGACATTAAAAGAAGTTTAGCCTACTCTACAATGTCTCAGTTAGGTTATATTATGTTAGCTCCAGGTATAGGCTCTTATCGAGCTGCTTTATTCCATTTGATCACTCACGCCTATTCTAAAGCATTATTGTTTTTAGGATCTGGATCAATTATTCATTCAATGGAACCTATTGTTGGATATTCACCAGAGAAAAGTCAGAACATGATTCTTATGGGTGGTTTAAGAAGATATGTTCCAATTACAAAAACCACTTTTTTCTTAGGTACACTTTCTCTTTGTGGTATGCCCCCTCTTGCTTGTTTTTGGTCCAAAGATGAAATTCTTAATGATACTTGGTTATATTCACCAATTTTCGCAATAATAGCTTGGTCCACAGC?--CGTCGTATTGAATGATCCCGGTCGGTTGCTTTCTGTCCACATAATGCATACAGCTCTAGTTGCTGGTTGGGCCGGGTCAATGGCTCTATACGAATTAGCGGTTTTTGATCCCTCTGACCCCGTTCTTGATCCAATGTGGAGACAAGGTATGTTCGTTATACCCTTCATGACTCGTTTAGGAATAACCAATTCGTGGGGTGGTTGGAGTATCACAGGAGGAACTATAACGAATCCGGGTATTTGGAGTTACGAAGGTGTGGCAGGGGCACATATTGTGTTTTCTGGCTTGTGCTTTTTAGCAGCTATTTGGCATTGGGTATATTGGGACTTAGAAATATTCTGTGATGAACGTACGGGAAAACCCTCTTTGGATTTGCCCAAGATCTTTGGAATTCATTTATTTCTCTCAGGAGTGGCTTGCTTTGGCTTTGGCGCATTTCATGTAACAGGCTTGTATGGTCCTGGAATATGGGTGTCTGATCCTTATGGACTAACCGGAAAAGTACAACCCGTAAATCCAGCTTGGGGCGCGGAAGGTTTTGATCCTTTTGTTCCGGGCGGAATAGCCTCTCATCATATTGCAGCGGGGACTTTGGGCATACTGGCAGGCCTATTCCACCTTAGTGTCCGTCCACCCCAGCGTCTATACAAAGGATTACGTATGGGCAATATTGAAACTGTACTTTCGAGTAGTATCGCTGCTGTGTTTTTTGCAGCTTTCGTAGTTGCGGGAACTATGTGGTATGGTTCAGCAACTACCCCCATCGAATTATTTGGTCCGACGCGTTACCAGTGGGATCAAGGATACTTCCAGCAAGAAATATATCGAAGAGTTGGTGCTGGACTAGCCGAAAATCTGAGTTTATCGGAAGCTTGGTCTAAAATTCCTGAAAAATTAGCTTTTTATGATTACATCGGTAATAATCCGGCAAAAGGTGGATTATTTAGAGCAGGCTCAATGGACAACGGAGATGGAATAGCCGTTGGATGGTTAGGACACCCCGTCTTTCGAGATAAGGAAGGGCGTGAACTTTTTGTACGCCGTATGCCTACTTTTTTTGAAACATTTCCGGTAGTTTTGGTAGATGGAGACGGAATTGTGCGAGCCGATGTTCCTTTTCGAAGGGCAGAATCCAAATATAGTGTCGAACAAGTAGGCGTAACTGTTGAGTTCTATGGTGGCGAACTCAATGGAGTCAGTTATAGCGATCCTGCTACTGTTAAAAAATATGCTAGACGTGCCCAATTAGGTGAAATTTTTGAATTAGATCGCGCTACTTTAAAATCCGATGGTGTTTTTCGTAGCAGTCCGAGGGGTTGGTTCACTTTTGGACATGCTTCATTTGCTTTACTCTTCTTTTTCGGGCACATTTGGCATGGAGCTAGAACCTTGTTCAGAGATGTTTTTGCTGGTATTGATCCAGATTTGGATGCTCAAGTGGAATTTGGGGCATTCCAAAAAATTGGAGATCCAACTACAAGGCGACAAGCAGTT------------TGA--TGGAACTTTAGCTTTAGCTGGTCGTGACCAAGAAACCACTGGTTTCGCTTGGTGGGCCGGGAATGCCAGACTTATCAATTTGTCCGGTAAACTACTCGGGGCTCACGTAGCCCATGCCGGATTAATCGTATTCTGGGCAGGAGCAATGAACCTCTTTGAAGTGGCTCATTTCGTACCAGAGAAGCCCATGTATGAACAAGGATTAATTTTACTTCCCCATCTAGCTACTCTAGGTTGGGGGGTAGGTCCGGGTGGGGAAGTTATAGACACCTTTCCATACTTTGTATCTGGAGTACTTCATCTAATTTCCTCTGCAGTCTTAGGCTTTGGCGGTATTTATCATGCGCTTCTTGGACCTGAGACTCTAGAAGAATCCTTTCCGTTCTTCGGTTATGTATGGAAAGATAGAAATAAAATGACCACAATTTTAGGTATTCATCTAATTTTGTTAGGGATAGGTGCTTTTCTTCTAGTATTCAAGGCTCTTTATTTTGGGGGTGTATATGACACCTGGGCTCCTGGGGGGGGAGATGTAAGAAAAATAACCAACTTAACACTTAGCCCAAGTGTTATATTTGGTTATTTACTAAAATCTCCCTTTGGAGGAGAAGGATGGATTGTTAGTGTGGACGATTTAGAAGATATAATTGGAGGACATGTATGGTTAGGTTCCATTTGTATACTTGGTGGAATCTGGCATATCTTGACCAAACCCTTTGCATGGGCTCGCCGCGCATTTGTATGGTCTGGAGAGGCTTACTTGTCTTATAGTTTAGGTGCTTTAGCTGTCTTTGGGTTCATCGCTTGTTGTTTCGTCTGGTTCAATAATACCGCCTATCCTAGTGAGTTTTATGGACCTACTGGGCCGGAGGCTTCTCAAGCTCAAGCATTTACTTTTCTAGTTAGAGACCAACGTCTTGGGGCTAACGTGGGATCCGCTCAGGGACCTACTGGTTTAGGTAAATATCTAATGCGGTCCCCAACGGGAGAGGTCATTTTTGGAGGAGAAACCATGCGCTTTTGGGATCTCCGTGCTCCTTGGTTGGAACCTCTAAGGGGTCCCAATGGTTTGGACTTGAGTAGGCTGAAAAAAGACATACAACCTTGGCAAGAACGACGTTCGGCGGAATATATGACTCATGCTCCTTTAGGGTCTTTAAATTCCGTGGGTGGTGTAGCTACCGAGATCAATGCAGTCAAT-----??TCGTTTTTGTAGGTTGGTCCGGTCTATTGCTCTTCCCTTGTGCTTATTTCGCTTTAGGAGGTTGGTTCACAGGTACAACTTTTGTAACTTCGTGGTATACCCACGGATTGGCTAGTTCATATTTAGAAGGCTGCAATTTCTTAACCGCTGCAGTTTCTACTCCTGCTAATAGTTTAGCACATTCTTTGTTGCTACTATGGGGTCCTGAAGCACAAGGCGATTTTACTCGTTGGTGTCAATTAGGCGGTCTGTGGACTTTTGTTGCTCTACACGGTGCTTTCGGACTAATCGGTTTCATGTTACGTCAATTCGAACTTGCTCGATCTGTTCAATTGCGACCTTATAATGCAATCGCATTTTCTGGTCCAATTGCTGTTTTCGTTTCTGTATTCCTAATTTATCCACTGGGTCAGTCTGGTTGGTTCTTTGCACCCAGTTTTGGTGTGGCAGCTATATTTCGATTCATCCTCTTCTTCCAGGGGTTTCATAATTGGACCCTAAACCCATTTCATATGATGGGAGTTGCCGGAGTATTGGGTGCTGCTCTGCTATGCGCTATTCATGGTGCTACCGTAGAAAATACTTTATTTGAGGACGGTGACGGCGCAAATACATTCCGTGCTTTTAACCCAACGCAAGCCGAAGAGACTTATTCGATGGTCACTGCTAACCGATTTTGGTCCCAAATCTTTGGGGTTGCTTTTTCTAATAAACGTTGGTTACATTTCTTTATGTTATTTGTACCAGTAACCGGTTTATGGATGAGTGCCCTTGGAGTAGTTGGTCTGGCTCTGAACCTACGTGCCTATGACTTCGTTTCCCAGGAAATCCGTGCCGCGGAAGATCCTGAATTTGAGACTTTCTACACCAAAAATATTCTCTTAAATGAGGGTATTCGTGCTTGGATGGCAGCTCAGGATCAGCCTC-----------------------ACCAGTATTCGATACTGGGTTATTCATAGCATTACTATACCTTCCCTATTCATTGCGGGTTGGTTATTCGTCAGTACAGGTTTAGCTTACGATGTGTTTGGAAGTCCTCGTCCAAACGAGTATTTTACAGAAAGCCGGCAAGGGATTCCATTAATAACTGGCCGTTTTGATCCTTTGGACCAACTTGATGAATTTAGTAGATCCTTTTAGATGACCATAGATCGAACCTATCCAATTTTTACAGTAAGATGGTTGGCTGTTCATGGACTAGCTGTACCTACCGTTTCTTTTTTGGGGTCAATATCAGCAATGCAGTTCATCCAACGATAAATGGCTACACAAACCGTTGAGGGTAGTTCT---AGATCTGGG------------CCAAGACGAACAATTGTAGGGGATTTATTGAAACCATTGAATTCAGAATATGGTAAAGTAGCCCCGGGAT--ATGGCTGATACTACTGGAAGGATTCCTCTTTGGCTGATAGGTACTGTAGCTGGTATTCCTGTGATCGGTTCAGTGGGTGTTTTCTTTTACG--ATGACACAA------TCAAACCCAAACGAACAAAATGTTGAATTGAATCGTACCAGTCTATACTGGGGGTTATTACTCATTTTTGTACTTGCTGTTTTATTTTCCAATTATTTCTTCAATTGAATGGAAACAGCAACCTTAGTCGCCATCTTCATATCTGGTTTACTTGTAAGCTTTACTGGGTATGCCTTATATACCGCTTTTGGGCAACCCTCTCAACAACTAAGAGATCCATTCGAGGAACACGGAGACTAGATGGAAGCATTGGTTTATACATTCCTGTTAGTCTCGACTCTAGGGATAATTTTTTTCGCTATCTTCTTTCGAGAACCGCCAAAGGTTCCTACTAAAAAG---------------ATGAAATGA--------------------------AGGTGTTGGATTCAAAGCTGGTGTTAAAGATTACAAATTGACTTATTATACTCCTGAATATGAAACCAAAGATACTGATATCTTGGCAGCATTTCGAGTAACTCCTCAACCCGGAGTTCCACCCGAGGAAGCAGGGGCTGCGGTAGCTGCCGAATCCTCTACTGGTACATGGACAACTGTGTGGACCGATGGACTTACCAGCCTTGATCGTTACAAAGGCCGATGCTACCACATCGAGCCCGTTGTTGGGGAGCAAAATCAATATATTGCTTATGTAGCTTATCCTTTAGACCTTTTTGAAGAAGGTTCTGTTACTAACATGTTTACTTCCATTGTGGGTAATGTATTTGGGTTCAAAGCCCTACGAGCTCTACGTTTGGAGGATCTTCGAATTCCCCCTGCTTATTCCAAAACTTTCCAAGGCCCGCCCCATGGAATCCAGGTTGAGAGAGATAAATTGAACAAGTATGGTCGTCCCCTATTGGGATGTACTATTAAACCAAAATTGGGGTTATCCGCGAAGAACTACGGTAGAGCAGTTTATGAATGTCTCCGTGGTGGACTTGATTTTACCAAGGATGATGAGAACGTGAACTCACAGCCATTTATGCGTTGGAGAGACCGTTTCTTATTTTGTGCTGAAGCACTTTTTAAAGCGCAAGCGGAAACAGGTGAAATCAAAGGACATTATTTGAATGCTACTGCGGGTACATGTGAAGAAATGATGAGAAGGGCCCAATGTGCCAGAGAATTGGGAGTTCCTATCGTAATGCATGACTACTTAACAGGTGGATTCACTGCAAATACTAGCTTGGCTATTTATTGCCGAAACAACGGCCTACTTCTTCACATCCATCGTGCAATGCATGCAGTTATTGATAGACAGAAGAATCATGGTATGCACTTTCGTGTACTAGCTAAAGCGCTACGTATGTCTGGTGGAGATCACATTCACGCCGGTACAGTAGTAGGTAAACTGGAAGGGGAACGTGAAATGACTTTAGGTTTTGTTGATTTACTACGTGATGATTATATTGAAAAAGACCGAAGTCGTGGTATTTTTTTCACTCAAGATTGGGTCTCTATGCCAGGTGTTTTGCCCGTAGCTTCCGGTGGTATTCACGTTTGGCATATGCCTGCCTTGACCGAGATCTTTGGGGATGATTCTGTACTACAGTTCGGTGGAGGAACTTTAGGACACCCTTGGGGAAATGCACCTGGTGCAGTAGCCAATCGG??????????????????????????????????????????????????????????????????????????????????????????????????????????????????????????????????????????
	Spathiphyllum          ??GAGATCCAATCCTACTACTTCG?GTYCCGCGGTTTCCACA?T?GAAGAAAAAA?C------?TAGGGCGTATTGMTCAAATTATTGGCCCAGTACTGGATGTCGCTTTTCCCCCGGGCAA??TGCCCTATATTTATAATGCTTTGGTA------GTTAAGGGTCGAGATACGTG??GTCAGGAAATTAAAGTGACTTGCGAGGTACAGCAATTATTAGGAAATAATCGAGTTAGAGCTGTAGCTATGAGTGCTACAGACGGTCTAATGAGAGGAATGGAAGTGATTGACACGGGAGCTCCTCTAAGTGTTCCAGTCGGTGGAGCAACTCTCGGACGGATTTTCAACGTTCTTGGCGAGCCTGTTGATAATTTAGGTCCTGTAGATACTCGCACAACATCTCCTATTCATAGATCCGCACCCGCCTTTATACAGTTAGATACGAAATTATCAATCTTTGAAACAGGGATTAAAGTAGTGGATCTTTTAGCCCCTTATCGCCGTGGAGGAAAAATCGGACTATTTGGGGGAGCTGGAGTGGGTAAAACAGTACTAATTATGGAATTGATCAACAACATTGCTAAAGCTCATGGAGGTGTATCCGTATTTGGTGGAGTAGGCGAACGTACTCGTGAAGGAAATGATCTTTACATGGAAATGAAAGAATCCGGAGTGATTAATGAACAAAATATTGCAGAATCCAAAGTAGCTCTCGTCTATGGTCAGATGAATGAACCGCCGGGAGCTCGTATGAGAGTTGGTTTAACCGCCCTAACCATGGCGGAATATTTCCGGGATGTTAATGAACAAGACGTACTTTTATTCATTGACAATATCTTTCGATTTGTCCAAGCAGGATCAGAAGTATCTGCCTTATTAGGGAGAATGCCTTCTGCAGTAGGTTATCAACCTACCCTTAGTACGGAAATGGGTTCTTTGCAAGAAAGAATTACGTCTACAAAAGAAGGATCCATAACTTCTATTCAAGCAGTTTATGTACCTGCAGACGATTTGACTGACCCTGCTCCTGCCACGACATTTGCACATTTAGATGCTACTACCGTACTATCAAGAGGATTAGCTGCCAAAGGCATTTATCCAGCAGTAGATCCTTTAGATTCAACGTCAACTATGCTCCAACCTCGGATCGTTGGCGAGGAACATTATGAAACTGCGCAAAAAGTTAAGCAAACTTTACAACGTTACAAAGAACTGCAGGACATTATAGCTATCCTTGGATTAGACGAATTATCCGAAGAAGATCGTTTAACCGTAGCCAGAGCAAGAAAAATTGAGCGTTTCTTATCACAACCTTTCTTCGTAGCGGAAGTATTTACTGGTTCTCGAGGGAAATATGTTGGCCTCGCAGAAACAATTAGGGGGTTTCAACTGATCCTCTCCGGAGAATTAGACAGTCTTCCCGAGCAGGCCTTTTATTTGGTGGGTAACATCGATGAAGCTACCGCGAAAGCTATGAACTTAGAAGTG-------------------------TAATACCTTTCCTTCCACTTCCCGTTACTATGTCAATAGGATTTGGACTTCTACTTTTTCCAACAGCAACAAAAAATATTCGTCGTATGTGGGCTTTTCCTAGTGTTTTACTGCTAAGCATAGCTATGGTTTTTTCGGCCAATCTGTCTATTCAACAAATAAATGGAAGTTTTATTTATCAATATCTATGGTCCTGGACTATCAATAATGATTTTTCCTTAGAGTTTGGATATTTTATTGATCCGCTTACTTCTATAATGTTAATATTAATCACTACTGTTGGAATAATGGTTCTTATTTATAGTGACAATTATATGTCTCATGATCGAGGATATTTGAGATTTTTTTCTTATATGAGTTTTTCCAATGCTTCAATGTTGGGATTAGTTACTAGTTCCAATTTGATACAAATTTATATTTTTTGGGAATTAGTAGGAATGTGTTCGTATTTATTAATAGGTTTTTGGTTCACACGACCAATTGCAGCAAGTGCTTGCCAAAAAGCTTTTGTAACCAATCGTGTAGGGGATTTTGGTTTTTTATTAGGAATCTTAGGTTTTTATTGGATAACAGGAAGTTTTGAATTTCGGGATTTGTTCGAAACATTTAATAAGTTG---ATTGGTAAT---------------------------AATGAGGTTAATTCTTTATTTACTACTCTGTGTGCCTCCCTATTATTCCTCGGTGCAGTTGCTAAATCCGCACAATTTCCCCTTCACGTATGGTTACCTGAAGCCATGGAGGGACCTACTCCTATTTCGGCTCTTATACATGCTGCTACTATGGTAGCAGCGGGAATTTTTCTTGTGGCTCGGCTTCTTCCTCTTTTCACAGGCATACCTTATATAATGAACTTCATTTCTTTGATAGGTGTAATAACACTATTATTAGGAGCAACTTTGGCTCTTGCTCAAAGAGACATTAAAAGAAGTTTAGCCTATTCTACAATGTCTCAATTGGGTTATATTATGTTAGCCCTGGGGCTAGGTTCTTATCGAGCTGCTTTATTTCATTTGATCACTCATGCCTATTCTAAAGCATTATTGTTTTTGGGATCTGGATCCATTATTCATTCAATGGAACCCCTTGTTGGATATTCACCCGATAAAAGTCAAAATATGGCCCTTATGGGTGGTTTGACAAGATATGTTCCAATTACGAGAACTACGTTTTTATTAGGTACACTTTCTCTTTGTGGTATTCCACCTCTTGCTTGTTTTTGGTCCAAAGATGAAATTCTTAGTGAAAGCTGGTTATATTCGCCAATTTTCGCAGTAATAGCTTGTTTTACAACA--CGTTGTATTGAATGATCCCGGTCGGTTGCTTTCTGTCCACATAATGCATACAGCTTTAGTTTCTGGTTGGGCCGGTTCAATGGCTCTATACGAATTAGCGGTTTTTGATCCCTCTGACCCCGTTCTTGATCCAATGTGGAGACAGGGTATGTTCGTTATACCCTTTATGACTCGTTTAGGAATAACCAATTCATGGGGCGGTTGGAGTATTACTGGGGGAACTATAACAAATCCGGGTATTTGGAGTTACGAAGGTGTGGCAGGTGCACATATTGTGTTTTCCGGCTTGTGCTTCTTGGCAGCTATCTGGCATTGGGTGTATTGGGACCTAGAAATTTTCTGTGATGAACGTACGGGAAAACCCTCTTTGGATTTGCCCAAGATTTTTGGAATTCATTTATTTCTTGCAGGGGTGGCTTGCTTTGGCTTTGGTGCATTTCATGTAACAGGCTTGTATGGTCCTGGAATATGGGTGTCCGATCCTTATGGACTAACTGGAAAAGTACAACCTGTAAATCCAGCATGGGGCGCAGAAGGTTTTGATCCTTTTGTTCCAGGAGGAATAGCTTCTCATCATATTGCAGCGGGGACGTTAGGCATATTAGCGGGTCTATTCCATCTTAGTGTCCGTCCACCTCAACGTCTATACAAAGGATTACGTATGGGAAATATTGAAACTGTCCTTTCCAGCAGTATCGCTGCTGTGTTTTTTGCAGCTTTCGTTGTTGCTGGAACTATGTGGTATGGTTCAGCAACTACCCCGATTGAATTATTTGGGCCCACTCGTTATCAGTGGGATCAGGGATATTTTCAGCAAGAAATATATCGAAGAGTTGATGCTGGACTAGCTGAAAATCTGAGTTTATCGGAAGCTTGGTCGAAAATTCCCGAAAAATTAGCTTTTTATGATTACATTGGTAATAATCCGGCAAAAGGAGGATTATTCAGAGCGGGCTCAATGGACAATGGGGATGGAATTGCTGTTGGATGGTTAGGACACCCCATCTTTAGAGATAAAGAAGGACGCGAGCTTTTTGTACGTCGTATGCCTACTTTTTTTGAAACATTTCCGGTAGTTTTGGTAGATGGAGATGGAATTGTGAGAGCCGATGTTCCTTTTAGAAGGGCAGAATCCAAGTATAGTGTCGAACAAGTAGGTGTAACTGTTGAATTCTATGGTGGCGAACTTAATGGAGTTAGTTACAGCGATCCTGCTACTGTGAAAAAATATGCTAGACGCGCCCAATTAGGGGAAATTTTTGAATTGGATCGGGCTACTTTGAAATCCGACGGTGTTTTTCGTAGCAGCCCAAGGGGTTGGTTCACTTTCGGACATGCTTCATTTGCTTTGCTCTTCTTTTTTGGACACATTTGGCATGGCGCTAGAACCTTGTTCCGGGATGTTTTTGCTGGTATTGATCCAGATTTGGATGCTCAAGTGGAATTTGGAACATTCCAAAAAATTGGAGATCCAACCACAAGGAGACAGATAGTC------------TGA--TGGAACTTTAGCTTTAGCTGGTCGTGACCAAGAAACCACCGGTTTTGCTTGGTGGGCTGGGAATGCCAGACTTATCAATTTGTCCGGTAAACTACTTGGGGCTCACGTAGCCCACGCCGGATTAATTGTATTCTGGGCCGGAGCAATGAACCTATTTGAAGTGGCTCATTTCGTACCGGAAAAGCCCATGTATGAACAAGGATTGATTTTACTTCCACATCTAGCTACTCTAGGTTGGGGGGTAGGTCCGGGAGGGGAAGTTATAGATACTTTTCCATACTTTGTGTCTGGAGTAATTCACTTAATTTCCTCTGCAGTCTTAGGCTTTGGCGGCATTTATCATGCGCTTCTCGGACCTGAGACTCTTGAAGAATCCTTTCCATTCTTCGGTTATGTATGGAAAGATAGAAATAAAATGACCACAATTTTAGGTATTCACTTAATTTTGTTAGGTATAGGTGCTTTTCTTCTAGTATTCAAAGCTCTTTATTTTGGTGGTGTATATGATACCTGGGCTCCCGGAGGGGGAGATGTAAGAAAAATTACCAACTTGACCCTTAGCCCAAGTGTTATATTTGGTTATTTATTAAAATCCCCTTTTGGAGGAGAAGGATGGATTGTTAGTGTGGACGATTTAGAAGATATAATTGGAGGACATGTATGGTTAGGTTCCATTTGTATACTTGGTGGAATTTGGCATATCTTAACCAAGCCCTTTGCGTGGGCTCGCCGCGCATTTGTCTGGTCTGGAGAGGCTTACTTGTCTTATAGTTTAGGTGCTTTATCCATCTTTGGGTTTACAGCTTGTTGTTTCGTCTGGTTCAATAATACTGCTTACCCTAGTGAATTTTATGGGCCGACCGGACCAGAAGCTTCTCAAGCTCAAGCTTTTACTTTTCTAGTTAGGGACCAACGCCTTGGGGCTAATGTGGGGTCCGCTCAAGGACCTACTGGTTTAGGTAAGTATCTAATGCGTTCCCCGACCGGAGAGATCATTTTTGGAGGGGAAACTATGCGTTTTTGGGATCTCCGTGCTCCCTGGTTGGAACCTCTAAGAGGTCCAAATGGATTGGATTTGAGTAGGCTGAAAAAAGACATACAACCTTGGCAAGAACGCCGTTCGGCGGAATATATGACTCACGCTCCTCTAGGTTCTTTAAATTCCGTGGGTGGCGTAGCTACTGAGATCAATGCAGTCAATT----TTTCGTTTTTGTGGGTTGGTCCGGCCTATTGCTCTTTCCTTGTGCCTATTTCGCCTTAGGAGGTTGGTTCACCGGTACCACTTTTGTAACTTCATGGTATACCCATGGATTGGCCAGTTCCTATTTGGAAGGCTGCAATTTCTTAACTGCTGCAGTTTCTACTCCTGCGAATAGTTTAGCACATTCTTTGTTGCTACTGTGGGGCCCTGAAGCACAAGGAGATTTTACTCGTTGGTGTCAATTGGGTGGTCTGTGGACTTTTGTTGCTCTTCATGGGGCTTTTGGGCTAATAGGTTTCATGTTACGTCAATTTGAACTTGCTCGATCTGTTCAATTGCGACCTTATAATGCAATCGCATTTTCCGCTCCAATTGCTGTTTTTGTTTCTGTATTCTTGATTTATCCACTGGGTCAGTCTGGTTGGTTCTTTGCACCTAGTTTTGGTGTAGCAGCTATATTTCGATTCATACTCTTCTTCCAAGGGTTTCATAATTGGACGTTGAATCCATTTCATATGATGGGAGTTGCCGGAGTATTAGGTGCTGCTTTGCTATGTGCTATTCATGGTGCTACCGTAGAAAATACTTTATTCGAAGATGGTGACGGTGCAAATACATTCCGTGCTTTTAACCCAACTCAAGCGGAAGAGACTTATTCAATGGTCACTGCTAACCGCTTTTGGTCCCAAATCTTTGGGGTTGCTTTTTCCAACAAACGTTGGTTACATTTCTTTATGTTATTTGTACCAGTAACTGGTTTATGGATGAGTGCTCTTGGAGTAGTCGGTTTGGCTCTGAACCTACGTGCCTATGACTTCGTTTCCCAAGAAATCCGTGCAGCAGAAGATCCTGAATTTGAGACTTTCTACACCAAAAATATTCTCTTAAACGAAGGTATTCGTGCTTGGATGGCGGCTCAGGATCAGCCTC-------------TGATATTATTACCAGTATTCGATACTGGGTCATTCATAGCATTACTATACCTTCCCTATTTATTGCGGGTTGGTTATTCGTCAGTACGGGTTTAGCTTACGATGTGTTTGGAAGCCCTCGGCCAAACGAATATTTCACAGAGAATCGACAAGGGATTCCATTAATAACTGGCCGTTTTGATTCTTTGGAACAACTCGATGAATTTAGTAGATCCTTTTAGATGACTATAGATCGAACCTATCCAATTTTTACAGTGCGATGGTTGGCTGTTCATGGACTAGCTGTACCTACCGTTTCTTTTTTGGGGTCAATATCAGCAATGCAGTTCATCCAACGATAAATGGCTACACAAACTGTCGAGGGTAGTTCT---AGATCTGGG------------CCAAGACGAACTTTTGTAGGGGATTTATTGAAACCGTTGAATTCG?????????????????????????--ATGGCCGATACTACTGGAAGAATTCCTCTTTGGCTGATAGGTACTGTAACTGGTATTCCTGTGATCGGTTCAATCGGTATTTTCTTTTATG--ATGACACAA------TCCAATCCAAATGAACAAAATGTTGAATTGAATCGTACCAGTCTATACTGGGGATTATTACTCATTTTTGTACTTGCTGTTTTATTTTCCAATTACTTCTTCAACTGAATGGAAACAGCAACCTTAGTCGCCATCTCCATATCTGGTTTACTTGTAAGCTTTACAGGGTACGCCTTATATACTGCTTTTGGGCAACCCTCTCAACAACTAAGAGATCCATTCGAGGAACACGGGGACTAGATGGAAGCATTGGTTTATACATTCCTGTTAGTCTCTACTCTAGGGATAATTTTTTTCGCTATCTTTTTTCGAGAACCTCCTAAAGTTCCGACTAAAAAA---------------ATGAAATGA--------------------------????GCTGGATTCAAAGCTGGTGTTAAAGATTACAAATTGACTTATTATACTCCTGAGTATGAGACAAAAGATACTGATATCTTGGCAGCATTCCGAGTAACTCCTCAACCCGGAGTTCCGCCTGAAGAAGCAGGGGCTGCAGTAGCTGCCGAATCTTCTACTGGTACATGGACAACTGTGTGGACTGATGGACTTACCAGCCTTGATCGTTACAAAGGACGATGCTACCACATCGAACCCGTTGTTGGGGAGGAAGATCAATATATTGCTTATGTAGCTTACCCTTTAGACCTTTTTGAAGAAGGTTCTGTTACTAACATGTTTACTTCCATTGTGGGTAATGTATTTGGGTTTAAAGCTTTACGAGCTCTACGTCTGGAGGATTTGCGAATTCCTACTTCTTATTCCAAAACTTTCCAAGGCCCGCCTCACGGCATCCAAGTTGAGAGAGATAAATTGAACAAGTATGGTCGTCCCCTATTGGGATGTACGATTAAACCAAAATTGGGATTATCCGCGAAAAACTACGGTAGAGCGGTTTATGAATGTCTCCGCGGTGGACTTGATTTTACCAAGGATGATGAAAACGTGAACTCACAACCATTTATGCGTTGGAGAGACCGTTTCGTATTTTGTGCCGAAGCACTTTATAAAGCACAGGCCGAAACAGGTGAAATAAAAGGCCATTACTTGAATGCTACTGCAGGTACGTGTGAAGAAATGATCAAAAGGGCTGTGTTTGCCAGAGAATTAGGAGTCCCTATCGTAATGCATGACTATTTAACAGGGGGATTCACTGCAAATACTAGTTTAGCTCATTATTGTCGAGACAACGGTCTACTTCTTCACATCCATCGCGCAATGCATGCAGTTATTGATAGACAGAAGAATCATGGTATGCATTTTCGTGTACTAGCTAAAGCATTACGTATGTCTGGTGGGGATCATGTTCACGCGGGTACAGTAGTAGGTAAACTGGAAGGTGAACGAGAGATGACTTTAGGTTTTGTTGATTTATTACGTGATGATTATATTGAAAAAGACCGAAGTCGTGGTATTTTTTTCACTCAAGATTGGGTCTCTATGCCAGGTGTTTTGCCTGTGGCTTCAGGGGGTATTCATGTTTGGCATATGCCTGCCCTGACTGAGATCTTTGGGGATGATTCCGTACTACAGTTTGGTGGAGGAACTATAGGACACCCTTGGGGAAATGCACCTGGTGCAGTAGCTAATCGGGTAGCTTTAGAAGCGTGTGTACAAGCTCGTAATGAGGGACGTGATCTTGCTAGTGAAGGTAATGAAATTATCCGTGAAGCTAGCAAATGGAGTCCTGAACTAGCCGCTGCTTGCGAGGTTTGGAAAGAGATCAAATTT

;


END;


BEGIN ASSUMPTIONS;

CHARSET atpB = 1-1509;
CHARSET ndhF = 1510-2832;
CHARSET psbB = 2833-4344;
CHARSET psbC = 4345-5550;
CHARSET psbD = 5551-6483;
CHARSET psbE = 6484-6714;
CHARSET psbF = 6715-6834;
CHARSET psbH = 6835-6960;
CHARSET psbJ = 6961-7053;
CHARSET psbL = 7054-7176;
CHARSET psbN = 7177-7308;
CHARSET psbT = 7309-7431;
CHARSET rbcL = 7432-8832;

;
END;
