# Supplementary material for: Reconstructing the age and historical biogeography of the ancient flowering-plant family Hydatellaceae (Nymphaeales)
Source: BMC Evol Biol. 2014 May 13;14:102. doi: 10.1186/1471-2148-14-102 (PMC4030046; doi:10.1186/1471-2148-14-102)
Supplement: Additional file 4 — Tree file for the seed-plant Bayesian random local clock tree. [file 1471-2148-14-102-S4.zip › 2517749011221229_MOESM4_ESM.tre]

#NEXUS

Begin taxa;
	Dimensions ntax=17;
	Taxlabels
		Acorus
		Amborella
		Austrobaileya
		Cabomba
		Cycas
		Ginkgo
		Nandina
		Nuphar
		Nymphaea
		Pinus
		Platanus
		Schisandra
		Spathiphyllum
		Trimenia
		Trithuria_cowieana
		Trithuria_filament
		Trithuria_submersa
		;
End;

Begin trees;
	Translate
		1 Acorus,
		2 Amborella,
		3 Austrobaileya,
		4 Cabomba,
		5 Cycas,
		6 Ginkgo,
		7 Nandina,
		8 Nuphar,
		9 Nymphaea,
		10 Pinus,
		11 Platanus,
		12 Schisandra,
		13 Spathiphyllum,
		14 Trimenia,
		15 Trithuria_cowieana,
		16 Trithuria_filament,
		17 Trithuria_submersa
		;
tree TREE1 = [&R] ((((((4[&rate_range={2.0393109710790572E-4,4.1053600365441317E-4},height_95%_HPD={0.0,9.595169103704393E-11},length_range={98.72988388316,121.0328204793},height_median=4.206412995699793E-11,length_95%_HPD={98.83905109404,107.0659089535},height=4.455009164179959E-11,rate=2.967149194944223E-4,height_range={0.0,1.5302248357329518E-10},rate_median=2.961494089894064E-4,length=102.11876410530805,length_median=101.5057219498,rate_95%_HPD={2.5234554423150937E-4,3.432791949640335E-4}]:102.11876410530775,(8[&rate_range={3.100869868716441E-5,1.3873945163380195E-4},height_95%_HPD={6.0254023992456496E-12,8.600409273640253E-11},length_range={92.81281900874,111.1070577792},height_median=4.3939962779404595E-11,length_95%_HPD={92.94385799892,99.61090711385},height=4.4502825678230436E-11,rate=7.967235957126811E-5,height_range={0.0,1.4932766134734266E-10},rate_median=7.780212501084086E-5,length=95.51916758744686,length_median=94.96504348082999,rate_95%_HPD={5.078286719917039E-5,1.0973471442524758E-4}]:95.51916758744665,9[&rate_range={6.691143955641153E-5,1.948870622773488E-4},height_95%_HPD={6.0254023992456496E-12,8.600409273640253E-11},length_range={92.81281900874,111.1070577792},height_median=4.3939962779404595E-11,length_95%_HPD={92.94385799892,99.61090711385},height=4.4502825678230436E-11,rate=1.1563870740961729E-4,height_range={0.0,1.4932766134734266E-10},rate_median=1.1473930429670474E-4,length=95.51916758744686,length_median=94.96504348082999,rate_95%_HPD={8.262056292725904E-5,1.5119771000786326E-4}]:95.51916758744665)[&height_95%_HPD={92.94385799893402,99.6109071139},length_range={0.001622939072803,26.93449177956},length_95%_HPD={0.6599577398217,12.22862074986},height_range={92.81281900880398,111.10705777927899},rate_95%_HPD={4.913969176261605E-5,1.5312010292567872E-4},rate_range={5.8878124154609016E-8,0.0011456439155409324},height_median=94.96504348088376,rate=1.1660124545298181E-4,height=95.51916758749115,posterior=1.0,rate_median=9.846824829628863E-5,length=6.599596517860663,length_median=6.386839675928]:6.599596517861144)[&height_95%_HPD={98.83905109407002,107.06590895351002},length_range={13.54637400118,43.96531169247},length_95%_HPD={19.27924992078,30.200845967},height_range={98.72988388320704,121.03282047936705},rate_95%_HPD={6.53474806843667E-4,7.70745433116435E-4},rate_range={3.3969573405328066E-4,0.0012149562088470064},height_median=101.50572194986299,rate=7.127241925293146E-4,height=102.1187641053523,posterior=1.0,rate_median=7.130408300698258E-4,length=24.567280888265405,length_median=24.478668661225]:24.567280888264975,((16[&rate_range={4.598167427998994E-4,0.001983891211321424},height_95%_HPD={0.0,9.805489753489383E-11},length_range={7.753021123288,25.18084007983},height_median=4.297362465877086E-11,length_95%_HPD={13.45268033538,19.32867975375},height=4.466430860862547E-11,rate=7.231625670922941E-4,height_range={0.0,1.5694467947469093E-10},rate_median=7.146942834491837E-4,length=16.207178708486182,length_median=16.21227456565,rate_95%_HPD={6.441368035072309E-4,7.815133185500184E-4}]:16.205493947975757,17[&rate_range={5.036324997838574E-4,0.0016376098339502389},height_95%_HPD={0.0,9.805489753489383E-11},length_range={7.753021123288,25.18084007983},height_median=4.297362465877086E-11,length_95%_HPD={13.43246196706,19.32751318188},height=4.466373821655126E-11,rate=7.231639823798438E-4,height_range={0.0,1.5694467947469093E-10},rate_median=7.147035889592896E-4,length=16.211512938814447,length_median=16.214492908535,rate_95%_HPD={6.441368035072309E-4,7.815133185500184E-4}]:16.205493947975757)[&height_95%_HPD={13.40675835676501,19.284853075464014},length_range={0.01641826133952,10.06871203733},length_95%_HPD={0.9209474056852,5.000268234092},height_range={7.7530211233510045,25.180840079871984},rate_95%_HPD={6.458542842653736E-4,7.812556934089077E-4},rate_range={5.036324997838574E-4,0.0016376098339502389},height_median=16.210803118733054,rate=7.228924200933738E-4,height=16.205493948020422,posterior=0.9972153551290242,rate_median=7.146280186116844E-4,length=2.8621182541582573,length_median=2.726340548625]:2.8602265489776357,15[&rate_range={2.178535878620731E-4,0.0011437994969340443},height_95%_HPD={0.0,9.902123565552756E-11},length_range={10.43746947906,30.95456326935},height_median=4.200728653813712E-11,length_95%_HPD={15.7174892985,23.38833794955},height=4.46637090061613E-11,rate=6.801481689158017E-4,height_range={0.0,1.539319782750681E-10},rate_median=7.070396889942235E-4,length=19.061267692831272,length_median=18.912899467594997,rate_95%_HPD={4.154012065123786E-4,7.812868151882285E-4}]:19.065720496953393)[&height_95%_HPD={15.718928468471006,23.362786418442965},length_range={91.88415127973,127.1869511059},length_95%_HPD={101.3239124517,114.4099715588},height_range={10.437469479148945,30.954563269412972},rate_95%_HPD={6.53658657728717E-4,7.695237720367193E-4},rate_range={5.777960253931713E-4,8.44051609519316E-4},height_median=18.915578868280022,rate=7.129131133828797E-4,height=19.065720496998058,posterior=1.0,rate_median=7.130727174230363E-4,length=107.62032449661942,length_median=107.5042442161]:107.62032449661922)[&height_95%_HPD={120.57572947371503,133.20893615760002},length_range={16.59806425506,39.85751536911},length_95%_HPD={21.62738033345,32.89401720801},height_range={114.823297675666,148.66409829417},rate_95%_HPD={6.536318798695786E-4,7.695280765034462E-4},rate_range={5.777960253931713E-4,8.44051609519316E-4},height_median=126.48579838526746,rate=7.129211666355341E-4,height=126.68604499361727,posterior=1.0,rate_median=7.130915272900862E-4,length=27.27573837702798,length_median=27.19966266193]:25.75499583321526,2[&rate_range={1.9743194705411663E-4,4.1584271324274604E-4},height_95%_HPD={0.0,9.99875737761613E-11},length_range={138.738884421,179.1164248555},height_median=4.200728653813712E-11,length_95%_HPD={146.4985071276,167.8261840129},height=4.4586743970703524E-11,rate=2.9943889832023196E-4,height_range={0.0,1.510329639131669E-10},rate_median=3.008972537562084E-4,length=155.99900961863707,length_median=154.65152237745002,rate_95%_HPD={2.4461244150063505E-4,3.4930562879528234E-4}]:152.44104082678794)[&height_95%_HPD={146.25310046876203,158.91111194333},length_range={0.00364453758985,14.07646570926},length_95%_HPD={1.148906582999,6.970976916328},height_range={138.73888442099997,170.65771447712504},rate_95%_HPD={6.596310217476102E-4,7.725750311048747E-4},rate_range={2.7338989774088155E-4,9.720217680511799E-4},height_median=152.3440252962605,rate=7.162533654417769E-4,height=152.44104082683253,posterior=0.6441487736451765,rate_median=7.164557331964115E-4,length=4.05051510917852,length_median=3.9500082394205]:6.233537006190403,(((12[&rate_range={1.1355425715383079E-4,2.824144145589265E-4},height_95%_HPD={0.0,9.401901479577646E-11},length_range={98.72394418128,130.349355},height_median=4.1040948417503387E-11,length_95%_HPD={98.76927515675,107.9320778615},height=4.448983376519354E-11,rate=1.8609752870342604E-4,height_range={0.0,1.539888216939289E-10},rate_median=1.8558254629927993E-4,length=102.1159076075669,length_median=101.22925432435,rate_95%_HPD={1.515622727275383E-4,2.213253691930303E-4}]:102.11590760756633,14[&rate_range={3.069663311249715E-4,5.812321100256372E-4},height_95%_HPD={0.0,9.401901479577646E-11},length_range={98.72394418128,130.349355},height_median=4.1040948417503387E-11,length_95%_HPD={98.76927515675,107.9320778615},height=4.448983376519354E-11,rate=4.554497237613142E-4,height_range={0.0,1.539888216939289E-10},rate_median=4.61216155684315E-4,length=102.1159076075669,length_median=101.22925432435,rate_95%_HPD={3.9149551187538545E-4,5.011804497899254E-4}]:102.11590760756633)[&height_95%_HPD={98.76927515682999,107.93207786153002},length_range={3.258010331641,41.45046966341},length_95%_HPD={8.097482212222,29.60221537001},height_range={98.72394418133001,130.349355000027},rate_95%_HPD={1.721632500766341E-4,4.972264180441013E-4},rate_range={8.219384897373356E-5,0.0014655622445115231},height_median=101.22925432435798,rate=3.9669612124764635E-4,height=102.11590760761082,posterior=1.0,rate_median=4.581393878095178E-4,length=16.15151595769526,length_median=14.320866145770001]:16.151515957693945,3[&rate_range={8.057602922637964E-5,2.238161981268478E-4},height_95%_HPD={0.0,9.99875737761613E-11},length_range={103.356759936,141.1437357128},height_median=4.1040948417503387E-11,length_95%_HPD={109.8733839074,130.8263991045},height=4.4552469525436274E-11,rate=1.357555863079786E-4,height_range={0.0,1.559783413540572E-10},rate_median=1.3503767783195524E-4,length=118.26742356525916,length_median=116.8927788865,rate_95%_HPD={1.0735850639917526E-4,1.6428385809866755E-4}]:118.26742356526022)[&height_95%_HPD={109.87338390740803,130.82639910450703},length_range={5.394816168409,46.72879321889},length_95%_HPD={11.07180736858,29.0358469959},height_range={103.35675993603999,141.143735712802},rate_95%_HPD={3.896220323657844E-4,7.381023170878333E-4},rate_range={1.2744496187539855E-4,0.001509635909923771},height_median=116.89277888650999,rate=4.8406748276098665E-4,height=118.26742356530477,posterior=1.0,rate_median=4.7063961391927053E-4,length=21.94855796776649,length_median=22.63750802166]:21.948557967769773,((7[&rate_range={3.981651819408977E-4,5.755312053091914E-4},height_95%_HPD={0.0,8.003553375601768E-11},length_range={92.83897494489,109.7600561835},height_median=4.200728653813712E-11,length_95%_HPD={92.98126379688,100.3908563592},height=4.451846784205365E-11,rate=4.7387542178496786E-4,height_range={0.0,1.4995293895481154E-10},rate_median=4.7302487453136047E-4,length=96.28051995254918,length_median=95.90361370497,rate_95%_HPD={4.394663035408861E-4,5.094442279503309E-4}]:96.28051995254908,11[&rate_range={1.1407646298611398E-4,2.777466866197851E-4},height_95%_HPD={0.0,8.003553375601768E-11},length_range={92.83897494489,109.7600561835},height_median=4.200728653813712E-11,length_95%_HPD={92.98126379688,100.3908563592},height=4.451846784205365E-11,rate=1.8497654522916927E-4,height_range={0.0,1.4995293895481154E-10},rate_median=1.8437978692237736E-4,length=96.28051995254918,length_median=95.90361370497,rate_95%_HPD={1.501039909077957E-4,2.2141544072293106E-4}]:96.28051995254908)[&height_95%_HPD={92.98126379690999,100.39085635926702},length_range={16.59923993532,37.37023789679},length_95%_HPD={24.16874172237,32.42045636256},height_range={92.83897494490895,109.76005618357397},rate_95%_HPD={4.3950047043661377E-4,5.09379701680711E-4},rate_range={3.9515941344781273E-4,5.755312053091914E-4},height_median=95.90361370500752,rate=4.7384425586827976E-4,height=96.28051995259361,posterior=1.0,rate_median=4.730099980017962E-4,length=28.82667190861319,length_median=29.13099384556]:28.826671908611956,(1[&rate_range={4.0214375351742124E-4,6.264591683406283E-4},height_95%_HPD={0.0,9.907807907438837E-11},length_range={96.18208163902,117.3174856011},height_median=4.1950443119276315E-11,length_95%_HPD={97.97986399753,110.4654358653},height=4.463591768852502E-11,rate=4.739048130528025E-4,height_range={0.0,1.5700152289355174E-10},rate_median=4.7305639864854404E-4,length=104.24147575923674,length_median=104.24240017380001,rate_95%_HPD={4.3952642254424935E-4,5.093985052653468E-4}]:104.24147575923705,13[&rate_range={4.0214375351742124E-4,5.788844064493907E-4},height_95%_HPD={0.0,9.907807907438837E-11},length_range={96.18208163902,117.3174856011},height_median=4.1950443119276315E-11,length_95%_HPD={97.97986399753,110.4654358653},height=4.463591768852502E-11,rate=4.739147147967929E-4,height_range={0.0,1.5700152289355174E-10},rate_median=4.7305885266924646E-4,length=104.24147575923674,length_median=104.24240017380001,rate_95%_HPD={4.394659665985772E-4,5.093612895054426E-4}]:104.24147575923705)[&height_95%_HPD={97.97986399755999,110.46543586534199},length_range={8.727711273781,33.22416043537},length_95%_HPD={14.84253632739,27.01006117298},height_range={96.18208163905999,117.31748560118498},rate_95%_HPD={4.3962038632137967E-4,5.094074272199771E-4},rate_range={4.0214375351742124E-4,5.755312053091914E-4},height_median=104.24240017384,rate=4.73871393086896E-4,height=104.24147575928168,posterior=1.0,rate_median=4.7303203380415703E-4,length=20.86571610192418,length_median=20.842040505219998]:20.86571610192388)[&height_95%_HPD={124.057003554706,126.81646679754004},length_range={6.604557457538,30.47957541849},length_95%_HPD={10.45553431502,20.16904289176},height_range={124.01822007974297,135.66514125432008},rate_95%_HPD={4.3956946651915816E-4,5.093980181497496E-4},rate_range={3.9515941344781273E-4,5.755312053091914E-4},height_median=124.871660113354,rate=4.7382657420124216E-4,height=125.10719186120556,posterior=1.0,rate_median=4.7299529415802013E-4,length=15.108789671866584,length_median=14.93160834715]:15.108789671868976)[&height_95%_HPD={135.31899969444058,145.58258037651999},length_range={4.565187809571,31.25059817605},length_95%_HPD={10.21824479497,22.02891907882},height_range={131.18250376934,155.32423253954602},rate_95%_HPD={4.329313375791051E-4,7.358122068011056E-4},rate_range={2.1522363365106793E-4,0.0013260785920744312},height_median=140.01064973685698,rate=5.040737244116685E-4,height=140.21598153307454,posterior=1.0,rate_median=4.7420557032557486E-4,length=16.288502303647668,length_median=16.34400040574]:18.458596299948397)[&height_95%_HPD={151.05288451929,167.72039399610003},length_range={121.0664456174,178.269411004},length_95%_HPD={132.0098417183,155.570928855},height_range={143.99825776804596,179.11642485553656},rate_95%_HPD={6.536318798695786E-4,7.696653265770902E-4},rate_range={5.777960253931713E-4,8.446198772704243E-4},height_median=158.04957273839,rate=7.129577470197967E-4,height=158.67457783302294,posterior=1.0,rate_median=7.131150049942559E-4,length=143.4829539605772,length_median=143.05751978625]:143.482953960571,5[&rate_range={1.0038726894423702E-4,1.973414048574469E-4},height_95%_HPD={0.0,1.0601297617540695E-10},length_range={293.8636145961,341.1148949896},height_median=4.001776687800884E-11,length_95%_HPD={294.1804946968,314.4219840573},height=4.446642755866615E-11,rate=1.4225270291718303E-4,height_range={0.0,1.5199930203380063E-10},rate_median=1.4194926698347972E-4,length=302.15753179355045,length_median=300.63268633665,rate_95%_HPD={1.204571657441985E-4,1.648979327841625E-4}]:302.1575317935495)[&height_95%_HPD={294.180494696826,314.421984057372},length_range={3.184315465319E-4,136.1475214803},length_95%_HPD={0.8048011799077,38.12525912367},height_range={293.86361459617297,341.11489498963596},rate_95%_HPD={1.225869561015439E-4,7.549473999005676E-4},rate_range={7.470865048427808E-9,0.0023012634790447284},height_median=300.63268633668,rate=4.2683243349339047E-4,height=302.15753179359393,posterior=1.0,rate_median=2.777024072580888E-4,length=18.081911183766355,length_median=15.71984390898]:23.71350611845378,(6[&rate_range={5.314783381874792E-8,1.6293659766640123E-4},height_95%_HPD={0.0,1.0703615771490149E-10},length_range={209.5111646767,482.042206715},height_median=4.007461029686965E-11,length_95%_HPD={277.2924022838,347.1749664188},height=4.4594121962578245E-11,rate=1.0089449642843461E-4,height_range={0.0,1.5796786101418547E-10},rate_median=1.0140997285527883E-4,length=310.75505121432957,length_median=310.93570712769997,rate_95%_HPD={7.629245985525809E-5,1.257133187892506E-4}]:301.56110188225455,10[&rate_range={1.4434735645472272E-4,4.133418480510368E-4},height_95%_HPD={0.0,1.0697931429604068E-10},length_range={209.5111646767,439.2140982992},height_median=4.007461029686965E-11,length_95%_HPD={276.3260615949,347.6031135958},height=4.454660692122444E-11,rate=2.5615996388568193E-4,height_range={0.0,1.5796786101418547E-10},rate_median=2.572186895433635E-4,length=312.69708784325906,length_median=314.26123709909996,rate_95%_HPD={2.0726874345140207E-4,3.012401023892471E-4}]:301.5611018822546)[&height_95%_HPD={274.7914964896,330.71246560977403},length_range={8.131330229162E-4,112.123003959},length_95%_HPD={0.01069161172734,39.40863517148},height_range={209.51116467676303,392.335520026757},rate_95%_HPD={2.2516246485683073E-4,3.0848665393913896E-4},rate_range={8.424860480955541E-7,4.454347828680179E-4},height_median=300.94690788509854,rate=2.638482531233027E-4,height=301.56110188229917,posterior=0.5325824282658815,rate_median=2.6662634810424373E-4,length=21.2721455207468,length_median=20.83024355976]:24.309936029748542)[&height_95%_HPD={315.211259751125,349.37969064953},height_median=321.9706893167695,height=325.8710379120477,posterior=1.0,height_range={315.06382637575103,482.042206715},length=0.0];
End;
