# Supplementary material for: Reconstructing the age and historical biogeography of the ancient flowering-plant family Hydatellaceae (Nymphaeales)
Source: BMC Evol Biol. 2014 May 13;14:102. doi: 10.1186/1471-2148-14-102 (PMC4030046; doi:10.1186/1471-2148-14-102)
Supplement: Additional file 5 — Table of inferred ages in the Bayesian multi-species coalescent molecular dating of Hydatellaceae. [file 1471-2148-14-102-S5.xlsx]

## Sheet: Additional_File_4.csv
Additional file 4. Estimated ages of splits in Hydatellaceae phylogeny based on a Bayesian multi-species coalescent analysis of plastid and nuclear data. Mean and 95% HPD are indicated for individual nodes labelled in Fig. 2a. NA, not available because split occurred in less than 50% of bipartitions.
Node	Clade or taxon (if applicable)	Mean age (Ma)	95% HPD of age (Ma)
1	Hydatellaceae/Trithuria	17.55	14.69-20.62
2		16.07	13.48-18.71
3		6.15	4.34-8.06
4	sect. Altofinia	4.27	2.64-5.97
5	sect. Hamannia	1.54	0.73-2.41
6		0.76	0.24-1.33
7	sect. Hydatella	6.27	4.45-8.11
8		5.12	3.44-6.77
9		0.51	0.00-1.12
10	sect. Trithuria	1.78	0.59-4.64
11		1.04	0.57-1.57
12		0.78	NA
