# Supplementary material for: Reconstructing the age and historical biogeography of the ancient flowering-plant family Hydatellaceae (Nymphaeales)
Source: BMC Evol Biol. 2014 May 13;14:102. doi: 10.1186/1471-2148-14-102 (PMC4030046; doi:10.1186/1471-2148-14-102)
Supplement: Additional file 6 — Tree file for the Hydatellaceae Bayesian multi-species coalescent tree. [file 1471-2148-14-102-S6.zip › 2517749011221229_MOESM6_ESM.tre]

#NEXUS

Begin taxa;
	Dimensions ntax=13;
	Taxlabels
		T_austinensis
		T_australis
		T_bibracteata
		T_cookeana
		T_cowieana
		T_east_submersa
		T_filamentosa
		T_inconspicua
		T_konkanensis
		T_lanterna
		T_occidentalis
		T_polybracteata
		T_west_submersa
		;
End;

Begin trees;
	Translate
		1 T_austinensis,
		2 T_australis,
		3 T_bibracteata,
		4 T_cookeana,
		5 T_cowieana,
		6 T_east_submersa,
		7 T_filamentosa,
		8 T_inconspicua,
		9 T_konkanensis,
		10 T_lanterna,
		11 T_occidentalis,
		12 T_polybracteata,
		13 T_west_submersa
		;
tree TREE1 = [&R] ((((3[&dmv_80%HPD_modality=2,dmv2_range={0.023214305409856625,3.623745656376774},height_95%_HPD={0.0,7.30082660993503E-12},length_range={0.01292605882024,2.605431003607},length_95%_HPD={0.429897759057,1.562976180351},height_range={0.0,1.1002754263245151E-11},dmt_range={0.012926058820241426,2.605431003607252},dmt=0.9877467571504607,dmv1=1.1342442433313675,dmv2_80%HPD_1={-0.34,-0.25,-0.19,-0.16,-0.07, 0.02, 0.02, 0.10, 0.19, 0.28, 0.37, 0.38,-0.34},dmv2=0.6673212944290013,dmv2_80%HPD_2={ 0.93, 0.99, 1.07, 1.16, 1.25, 1.29, 1.34, 1.43, 1.50, 1.51, 1.60, 1.65, 1.69, 1.77, 1.78, 1.86, 1.87, 1.94, 1.96, 2.00, 2.04, 2.05, 2.08, 2.11, 2.13, 2.13, 2.13, 2.11, 2.09, 2.06, 2.04, 2.01, 1.96, 1.96, 1.89, 1.87, 1.80, 1.78, 1.70, 1.69, 1.60, 1.57, 1.51, 1.43, 1.40, 1.34, 1.25, 1.16, 1.16, 1.07, 0.99, 0.90, 0.81, 0.72, 0.63, 0.54, 0.46, 0.37, 0.28, 0.19, 0.13, 0.10, 0.02,-0.07,-0.11,-0.16,-0.25,-0.27,-0.34, 0.93},dmv1_80%HPD_2={-0.39,-0.38,-0.35,-0.32,-0.29,-0.27,-0.24,-0.19,-0.14,-0.13,-0.06,-0.02, 0.02, 0.10, 0.11, 0.22, 0.23, 0.35, 0.38, 0.47, 0.58, 0.59, 0.71, 0.83, 0.96, 1.08, 1.20, 1.32, 1.45, 1.57, 1.60, 1.69, 1.81, 1.81, 1.93, 1.96, 2.06, 2.08, 2.18, 2.18, 2.27, 2.30, 2.34, 2.41, 2.42, 2.46, 2.51, 2.54, 2.54, 2.58, 2.60, 2.62, 2.64, 2.64, 2.65, 2.64, 2.63, 2.62, 2.60, 2.57, 2.54, 2.53, 2.49, 2.44, 2.42, 2.39, 2.32, 2.30, 2.24,-0.39},dmv1_80%HPD_1={-0.02,-0.10,-0.14,-0.16,-0.22,-0.27,-0.27,-0.31,-0.34,-0.37,-0.39,-0.39,-0.02},dmt_median=0.9745734090788228,height_median=1.5027978861326119E-12,height=2.380877615564954E-12,dmv1_median=1.0549900336172378,dmt_95%_HPD={0.42989775905695493,1.5629761803505269},length=0.987746757150466,length_median=0.9745734090788,dmv2_median=0.6073711952351685,dmv1_range={0.11147043652460871,5.0997697751473945}]:1.03873517086354,(13[&dmv_80%HPD_modality=1,dmv2_range={0.0011781086053719904,3.100021080684206},height_95%_HPD={0.0,7.332801033044234E-12},length_range={0.001338898251707,2.188888857347},length_95%_HPD={0.270925936248,1.445374268324},height_range={0.0,1.0999201549566351E-11},dmt_range={0.001338898251706938,2.188888857346889},dmt=0.863133730500558,dmv1=0.5120933159840811,dmv2_80%HPD_1={ 1.20, 1.21, 1.25, 1.28, 1.29, 1.33, 1.36, 1.36, 1.38, 1.40, 1.42, 1.43, 1.44, 1.44, 1.45, 1.45, 1.45, 1.45, 1.44, 1.44, 1.43, 1.41, 1.40, 1.37, 1.36, 1.35, 1.32, 1.28, 1.28, 1.24, 1.21, 1.19, 1.13, 1.13, 1.07, 1.06, 0.99, 0.98, 0.91, 0.90, 0.83, 0.78, 0.75, 0.68, 0.60, 0.60, 0.53, 0.45, 0.37, 0.30, 0.22, 0.15, 0.07,-0.00,-0.01,-0.08,-0.16,-0.17,-0.23,-0.29,-0.31, 1.20},dmv2=0.3028669899670329,dmv1_80%HPD_1={-0.22,-0.21,-0.15,-0.10,-0.09,-0.03, 0.04, 0.05, 0.10, 0.16, 0.23, 0.29, 0.31, 0.36, 0.42, 0.48, 0.55, 0.61, 0.67, 0.70, 0.74, 0.80, 0.87, 0.93, 0.96, 0.99, 1.06, 1.11, 1.12, 1.18, 1.22, 1.25, 1.31, 1.31, 1.38, 1.38, 1.44, 1.45, 1.50, 1.50, 1.54, 1.57, 1.58, 1.61, 1.63, 1.63, 1.65, 1.66, 1.67, 1.67, 1.67, 1.66, 1.65, 1.63, 1.63, 1.61, 1.58, 1.57, 1.54, 1.50, 1.50,-0.22},dmt_median=0.8562254739916711,height_median=1.5063505998114124E-12,height=2.3820078450527045E-12,dmv1_median=0.45091857412047587,dmt_95%_HPD={0.2709259362479684,1.4453742683243076},length=0.8631337305005571,length_median=0.8562254739917,dmv2_median=0.24475393867237633,dmv1_range={0.042203491829631776,2.646107034748306}]:0.7825752599284495,6[&dmv_80%HPD_modality=1,dmv2_range={0.0014172532129460972,2.7187750600441545},height_95%_HPD={0.0,7.30793203729263E-12},length_range={0.001338898251707,2.833816279582},length_95%_HPD={0.2545020686495,1.529302300944},height_range={0.0,1.099209612220875E-11},dmt_range={0.001338898251706938,2.833816279581536},dmt=0.882951978565176,dmv1=0.48174916712746507,dmv2_80%HPD_1={-0.27,-0.21,-0.20,-0.14,-0.07,-0.00, 0.01, 0.06, 0.13, 0.20, 0.26, 0.33, 0.40, 0.46, 0.53, 0.59, 0.66, 0.70, 0.73, 0.79, 0.86, 0.92, 0.93, 0.99, 1.06, 1.06, 1.13, 1.17, 1.19, 1.26, 1.26, 1.33, 1.33, 1.39, 1.39, 1.43, 1.46, 1.47, 1.50, 1.53, 1.53, 1.54, 1.55, 1.55, 1.55, 1.54, 1.53, 1.52, 1.49, 1.46, 1.46, 1.42, 1.39, 1.37, 1.33, 1.30, 1.26, 1.23,-0.27},dmv2=0.3539022801252511,dmv1_80%HPD_1={ 1.51, 1.55, 1.55, 1.58, 1.61, 1.63, 1.64, 1.65, 1.67, 1.68, 1.69, 1.69, 1.69, 1.68, 1.68, 1.66, 1.65, 1.64, 1.63, 1.60, 1.57, 1.55, 1.54, 1.50, 1.46, 1.46, 1.40, 1.36, 1.34, 1.27, 1.27, 1.18, 1.18, 1.09, 1.08, 1.00, 0.94, 0.91, 0.82, 0.73, 0.73, 0.64, 0.55, 0.46, 0.37, 0.28, 0.22, 0.19, 0.10, 0.01, 0.01,-0.08,-0.13,-0.18,-0.23,-0.27,-0.32,-0.36, 1.51},dmt_median=0.8737255271767698,height_median=1.5063505998114124E-12,height=2.382618922857117E-12,dmv1_median=0.4125641704875769,dmt_95%_HPD={0.2545020686494828,1.5293023009444096},length=0.8829519785651767,length_median=0.8737255271768,dmv2_median=0.2883912451537531,dmv1_range={0.013212533144656924,3.713544082890027}]:0.7825752599284488)[&posterior=0.4107321408732363]:0.2561599109350895)[&dmv_80%HPD_modality=2,dmv2_range={0.003928075961337962,3.122397497372467},height_95%_HPD={0.5746058609555966,1.5717692262361993},length_range={1.755318207404E-4,8.962690596414},length_95%_HPD={1.755318207404E-4,4.169166873014},height_range={0.241171966585501,2.833816279581999},dmt_range={1.755318207403711E-4,8.962690596414344},dmv1=1.0006562704695676,dmt=1.1589172433696404,dmv2_80%HPD_1={-0.31,-0.26,-0.23,-0.16,-0.12,-0.08,-0.00, 0.07,-0.31},dmv2=0.6175545144468412,dmv2_80%HPD_2={ 1.14, 1.14, 1.22, 1.30, 1.33, 1.37, 1.45, 1.48, 1.52, 1.59, 1.60, 1.68, 1.68, 1.75, 1.75, 1.82, 1.83, 1.87, 1.91, 1.91, 1.95, 1.97, 1.98, 1.99, 2.00, 2.01, 2.01, 2.00, 1.98, 1.98, 1.96, 1.93, 1.91, 1.89, 1.85, 1.83, 1.79, 1.75, 1.73, 1.68, 1.65, 1.60, 1.55, 1.52, 1.45, 1.44, 1.37, 1.30, 1.29, 1.22, 1.14, 1.09, 1.07, 0.99, 0.91, 0.84, 0.76, 0.68, 0.61, 0.53, 0.46, 0.38, 0.30, 0.23, 0.15, 0.10, 0.07,-0.00,-0.08,-0.10,-0.16,-0.23,-0.24,-0.31, 1.14},dmv1_80%HPD_2={-0.36,-0.36,-0.32,-0.28,-0.26,-0.23,-0.18,-0.16,-0.12,-0.06,-0.04, 0.04, 0.04, 0.14, 0.14, 0.24, 0.27, 0.34, 0.43, 0.44, 0.54, 0.64, 0.70, 0.74, 0.84, 0.94, 1.04, 1.14, 1.23, 1.24, 1.34, 1.44, 1.50, 1.54, 1.64, 1.67, 1.74, 1.79, 1.83, 1.90, 1.93, 1.98, 2.03, 2.06, 2.13, 2.13, 2.18, 2.23, 2.23, 2.28, 2.31, 2.33, 2.34, 2.37, 2.39, 2.41, 2.42, 2.43, 2.43, 2.43, 2.42, 2.41, 2.40, 2.38, 2.35, 2.33, 2.32, 2.29, 2.25, 2.23, 2.20, 2.14, 2.13, 2.08,-0.36},dmv1_80%HPD_1={-0.12,-0.16,-0.18,-0.24,-0.26,-0.28,-0.32,-0.36,-0.12},dmt_median=0.6834749907106308,height_median=1.0220006772432502,height=1.038735170865921,dmv1_median=0.9325896545813279,posterior=0.5918897900233308,dmt_95%_HPD={1.755318207403711E-4,4.169166873014334},length=1.1589172433696415,length_median=0.6834749907106501,dmv2_median=0.5640375556079912,dmv1_range={0.050084138441193624,4.117346717105727}]:0.7453034313817821,11[&dmv_80%HPD_modality=1,dmv2_range={5.311678205455722E-4,4.398012617776391},height_95%_HPD={0.0,7.30082660993503E-12},length_range={0.001883653614478,10.13722655043},length_95%_HPD={0.06825062760923,4.627798134042},height_range={0.0,1.1002754263245151E-11},dmt_range={0.0018836536144776449,10.137226550426329},dmt=1.6398399673237103,dmv1=0.6900721222970007,dmv2_80%HPD_1={ 1.25, 1.28, 1.35, 1.39, 1.44, 1.50, 1.51, 1.57, 1.61, 1.62, 1.66, 1.69, 1.71, 1.71, 1.73, 1.74, 1.74, 1.74, 1.73, 1.71, 1.71, 1.68, 1.65, 1.61, 1.61, 1.56, 1.50, 1.49, 1.42, 1.39, 1.33, 1.28, 1.22, 1.18, 1.08, 1.07, 0.96, 0.87, 0.85, 0.75, 0.64, 0.53, 0.42, 0.31, 0.21, 0.10,-0.01,-0.02,-0.12,-0.22,-0.23,-0.33,-0.37,-0.44, 1.25},dmv2=0.42563984571529373,dmv1_80%HPD_1={-0.38,-0.35,-0.28,-0.24,-0.19,-0.10,-0.09, 0.01, 0.08, 0.11, 0.20, 0.30, 0.40, 0.41, 0.49, 0.59, 0.69, 0.78, 0.88, 0.94, 0.98, 1.08, 1.17, 1.27, 1.27, 1.37, 1.46, 1.46, 1.56, 1.59, 1.66, 1.70, 1.76, 1.79, 1.85, 1.86, 1.91, 1.95, 1.96, 1.99, 2.01, 2.03, 2.03, 2.03, 2.01, 1.99, 1.96, 1.95, 1.91, 1.85, 1.85, 1.78, 1.76, 1.70,-0.38},dmt_median=1.3225565073388694,height_median=1.5010215292932116E-12,height=2.384070479331415E-12,dmv1_median=0.6029701849743553,dmt_95%_HPD={0.06825062760923306,4.627798134041866},length=1.6398399673237132,length_median=1.322556507339,dmv2_median=0.35498768177515305,dmv1_range={0.016266830213100585,3.9807305919992673}]:1.784038602245319)[&dmv_80%HPD_modality=1,dmv2_range={7.92860483878524E-4,3.337004518019979},height_95%_HPD={0.5877427310419954,4.6402566240161995},length_range={6.141647904749,20.32976733201},length_95%_HPD={10.89588439501,17.41869870751},height_range={0.3457518246581017,10.13722655043},dmt_range={6.141647904748946,20.32976733201415},dmv1=1.1189441856321376,dmt=14.3052919613692,dmv2_80%HPD_1={-0.33,-0.33,-0.25,-0.17,-0.09,-0.05,-0.01, 0.08, 0.16, 0.24, 0.32, 0.40, 0.48, 0.57, 0.65, 0.73, 0.73, 0.81, 0.89, 0.97, 1.01, 1.06, 1.14, 1.19, 1.22, 1.30, 1.32, 1.38, 1.43, 1.46, 1.52, 1.55, 1.59, 1.63, 1.64, 1.69, 1.71, 1.72, 1.75, 1.76, 1.77, 1.76, 1.75, 1.73, 1.71, 1.69, 1.65, 1.63, 1.60, 1.55, 1.53, 1.46, 1.44, 1.38, 1.34, 1.30, 1.22, 1.20, 1.14, 1.06, 1.03, 0.97, 0.89, 0.81, 0.75, 0.73, 0.65, 0.57, 0.48, 0.40, 0.32, 0.24, 0.16, 0.08,-0.01,-0.01,-0.09,-0.17,-0.25,-0.28,-0.33,-0.33},dmv2=0.3690777440533426,dmv1_80%HPD_1={-0.19,-0.20,-0.24,-0.27,-0.30,-0.31,-0.33,-0.35,-0.36,-0.37,-0.37,-0.37,-0.37,-0.35,-0.34,-0.31,-0.31,-0.29,-0.25,-0.21,-0.20,-0.17,-0.12,-0.08,-0.05, 0.02, 0.04, 0.10, 0.16, 0.20, 0.28, 0.32, 0.40, 0.48, 0.51, 0.63, 0.70, 0.75, 0.87, 0.99, 1.11, 1.22, 1.34, 1.46, 1.52, 1.58, 1.70, 1.75, 1.82, 1.90, 1.93, 2.02, 2.05, 2.12, 2.17, 2.21, 2.28, 2.29, 2.34, 2.39, 2.41, 2.44, 2.47, 2.51, 2.53, 2.53, 2.55, 2.57, 2.58, 2.58, 2.58, 2.57, 2.56, 2.55, 2.53, 2.53, 2.50, 2.47, 2.43, 2.41, 2.38,-0.19},dmt_median=14.442928648272522,height_median=1.4347744303373027,height=1.784038602247703,dmv1_median=1.0636540787239828,posterior=1.0,dmt_95%_HPD={10.895884395008821,17.41869870750631},length=14.305291961369194,length_median=14.44292864827,dmv2_median=0.297056209072027,dmv1_range={0.05066097040490069,4.88136122354492}]:14.282904080045528,((2[&dmv_80%HPD_modality=1,dmv2_range={0.0013096240222839322,2.8558567261785166},height_95%_HPD={0.0,6.487255177489715E-12},length_range={1.467715118575,9.378360083031},length_95%_HPD={3.396040625095,6.794053937216},height_range={0.0,1.1098677532572765E-11},dmt_range={1.4677151185752333,9.378360083030799},dmt=5.143065263545119,dmv1=0.8574540608150555,dmv2_80%HPD_1={ 1.06, 1.11, 1.16, 1.18, 1.24, 1.25, 1.30, 1.32, 1.36, 1.39, 1.41, 1.45, 1.46, 1.48, 1.51, 1.53, 1.53, 1.55, 1.56, 1.57, 1.57, 1.57, 1.57, 1.56, 1.54, 1.53, 1.52, 1.49, 1.46, 1.46, 1.42, 1.39, 1.38, 1.32, 1.32, 1.26, 1.25, 1.19, 1.18, 1.11, 1.10, 1.04, 0.99, 0.97, 0.90, 0.85, 0.83, 0.76, 0.69, 0.63, 0.62, 0.55, 0.48, 0.41, 0.35, 0.28, 0.21, 0.14, 0.07, 0.05,-0.00,-0.07,-0.14,-0.16,-0.21,-0.28, 1.06},dmv2=0.3488728962224416,dmv1_80%HPD_1={-0.16,-0.12,-0.09,-0.06,-0.01, 0.01, 0.07, 0.09, 0.14, 0.20, 0.22, 0.30, 0.33, 0.38, 0.45, 0.53, 0.53, 0.61, 0.68, 0.76, 0.84, 0.91, 0.99, 1.07, 1.14, 1.17, 1.22, 1.30, 1.37, 1.37, 1.45, 1.50, 1.53, 1.61, 1.61, 1.68, 1.69, 1.76, 1.76, 1.82, 1.84, 1.88, 1.91, 1.92, 1.96, 1.99, 2.00, 2.03, 2.05, 2.07, 2.07, 2.08, 2.09, 2.10, 2.10, 2.10, 2.09, 2.08, 2.07, 2.07, 2.05, 2.03, 2.00, 1.99, 1.97, 1.93,-0.16},dmt_median=5.12923237877279,height_median=2.000177801164682E-12,height=2.381315498084147E-12,dmv1_median=0.8023895286362736,dmt_95%_HPD={3.3960406250954263,6.794053937216488},length=5.143065263545127,length_median=5.129232378773,dmv2_median=0.28309809011600845,dmv1_range={0.15078131986318147,3.2899027258442706}]:5.11622342609112,(8[&dmv_80%HPD_modality=1,dmv2_range={2.3320285545376396E-4,2.6614399414134926},height_95%_HPD={0.0,6.497913318526116E-12},length_range={5.724317913037E-5,2.240623502184},length_95%_HPD={1.551634491239E-4,1.11687723273},height_range={0.0,1.0999201549566351E-11},dmt_range={5.7243179130367956E-5,2.240623502183588},dmt=0.5055998299745357,dmv1=0.5383104738440144,dmv2_80%HPD_1={-0.27,-0.20,-0.14,-0.07,-0.06,-0.01, 0.06, 0.13, 0.19, 0.26, 0.32, 0.39, 0.45, 0.52, 0.58, 0.63, 0.65, 0.71, 0.78, 0.84, 0.90, 0.91, 0.97, 1.04, 1.07, 1.10, 1.17, 1.19, 1.23, 1.29, 1.30, 1.36, 1.36, 1.42, 1.43, 1.46, 1.48, 1.49, 1.50, 1.50, 1.49, 1.49, 1.47, 1.44, 1.43, 1.39, 1.36, 1.33, 1.30, 1.25, 1.23, 1.17, 1.14, 1.10, 1.04, 1.00,-0.27},dmv2=0.2828328091556496,dmv1_80%HPD_1={ 1.65, 1.68, 1.71, 1.73, 1.73, 1.75, 1.76, 1.77, 1.78, 1.79, 1.78, 1.78, 1.77, 1.76, 1.75, 1.73, 1.73, 1.70, 1.68, 1.64, 1.61, 1.61, 1.56, 1.51, 1.49, 1.46, 1.39, 1.36, 1.31, 1.24, 1.22, 1.11, 1.11, 0.99, 0.95, 0.87, 0.74, 0.67, 0.62, 0.50, 0.37, 0.37, 0.25, 0.13, 0.10, 0.00,-0.06,-0.12,-0.17,-0.25,-0.26,-0.34,-0.37,-0.40,-0.46,-0.49, 1.65},dmt_median=0.45824246873657604,height_median=1.900701818158268E-12,height=2.378805982078169E-12,dmv1_median=0.46398572157500556,dmt_95%_HPD={1.5516344912389377E-4,1.1168772327298249},length=0.5055998299745351,length_median=0.4582424687366,dmv2_median=0.23261434287766025,dmv1_range={0.012207498104936031,5.060244982832214}]:0.5055998299745319,7[&dmv_80%HPD_modality=1,dmv2_range={8.659435364762355E-4,2.2514565310892616},height_95%_HPD={0.0,6.497913318526116E-12},length_range={5.724317913037E-5,2.240623502184},length_95%_HPD={1.551634491239E-4,1.11687723273},height_range={0.0,1.0999201549566351E-11},dmt_range={5.7243179130367956E-5,2.240623502183588},dmt=0.5055998299745357,dmv1=0.4428936318828379,dmv2_80%HPD_1={-0.22,-0.17,-0.11,-0.06,-0.00, 0.05, 0.08, 0.11, 0.16, 0.22, 0.27, 0.33, 0.38, 0.43, 0.44, 0.49, 0.55, 0.60, 0.66, 0.71, 0.76, 0.77, 0.82, 0.88, 0.93, 0.93, 0.99, 1.04, 1.05, 1.10, 1.14, 1.15, 1.21, 1.21, 1.26, 1.27, 1.32, 1.32, 1.35, 1.37, 1.38, 1.39, 1.39, 1.39, 1.37, 1.37, 1.35, 1.32, 1.31, 1.27, 1.26, 1.21, 1.21, 1.15, 1.13, 1.10, 1.04, 1.03,-0.22},dmv2=0.2559543350569449,dmv1_80%HPD_1={ 1.49, 1.51, 1.53, 1.55, 1.57, 1.58, 1.58, 1.59, 1.59, 1.60, 1.60, 1.60, 1.59, 1.58, 1.58, 1.57, 1.56, 1.54, 1.52, 1.50, 1.48, 1.47, 1.44, 1.41, 1.37, 1.37, 1.32, 1.27, 1.27, 1.21, 1.16, 1.14, 1.07, 1.06, 0.97, 0.95, 0.85, 0.84, 0.74, 0.64, 0.63, 0.53, 0.42, 0.32, 0.22, 0.21, 0.11, 0.02, 0.00,-0.10,-0.11,-0.20,-0.21,-0.28,-0.31,-0.35,-0.41,-0.42, 1.49},dmt_median=0.45824246873657604,height_median=1.900701818158268E-12,height=2.378805982078169E-12,dmv1_median=0.37153553313394505,dmt_95%_HPD={1.5516344912389377E-4,1.1168772327298249},length=0.5055998299745351,length_median=0.4582424687366,dmv2_median=0.21189948032327888,dmv1_range={0.011036681990274612,4.31498058608459}]:0.5055998299745319)[&dmv_80%HPD_modality=1,dmv2_range={1.3484121556425925E-4,2.642103465907744},height_95%_HPD={1.5516344912214208E-4,1.1168772327300012},length_range={0.8051044619546,8.746000869726},length_95%_HPD={2.991245430194,6.3726604126},height_range={5.724318060984501E-5,2.2406235021889955},dmt_range={0.805104461954558,8.746000869725545},dmv1=0.5387871442125927,dmt=4.626256705019791,dmv2_80%HPD_1={-0.26,-0.22,-0.20,-0.13,-0.07,-0.02,-0.01, 0.06, 0.12, 0.19, 0.25, 0.32, 0.38, 0.45, 0.51, 0.58, 0.64, 0.70, 0.71, 0.77, 0.84, 0.90, 0.90, 0.97, 1.03, 1.04, 1.09, 1.14, 1.16, 1.22, 1.22, 1.29, 1.29, 1.35, 1.35, 1.40, 1.42, 1.44, 1.47, 1.48, 1.50, 1.52, 1.53, 1.54, 1.54, 1.54, 1.53, 1.51, 1.49, 1.48, 1.46, 1.42, 1.42, 1.38, 1.35, 1.32, 1.29, 1.26, 1.22, 1.18,-0.26},dmv2=0.34531097364442603,dmv1_80%HPD_1={ 1.58, 1.60, 1.61, 1.64, 1.67, 1.68, 1.69, 1.71, 1.72, 1.73, 1.74, 1.74, 1.74, 1.74, 1.73, 1.72, 1.70, 1.68, 1.68, 1.66, 1.63, 1.60, 1.60, 1.56, 1.52, 1.52, 1.47, 1.43, 1.42, 1.35, 1.35, 1.27, 1.27, 1.18, 1.18, 1.10, 1.06, 1.02, 0.93, 0.90, 0.85, 0.76, 0.68, 0.60, 0.51, 0.43, 0.35, 0.26, 0.18, 0.17, 0.09, 0.01, 0.00,-0.07,-0.11,-0.16,-0.20,-0.24,-0.28,-0.32, 1.58},dmt_median=4.610522536112232,height_median=0.4582424687401989,height=0.5055998299769107,dmv1_median=0.48853564172384223,posterior=1.0,dmt_95%_HPD={2.9912454301941303,6.372660412600492},length=4.626256705019791,length_median=4.610522536112,dmv2_median=0.2774374366040995,dmv1_range={0.01823791576354704,3.434186326718717}]:4.610623596116591)[&dmv_80%HPD_modality=1,dmv2_range={7.052302491735109E-4,2.380387639184305},height_95%_HPD={3.438780670583199,6.774626100424998},length_range={2.121303157105E-4,5.154457018773},length_95%_HPD={0.01760252750026,2.431277397025},height_range={1.467715118575299,9.3783600830313},dmt_range={2.1213031571054586E-4,5.154457018773417},dmv1=0.6885123906546077,dmt=1.2060703756276498,dmv2_80%HPD_1={ 0.99, 1.04, 1.10, 1.10, 1.16, 1.19, 1.22, 1.27, 1.28, 1.33, 1.34, 1.38, 1.39, 1.42, 1.45, 1.45, 1.48, 1.49, 1.50, 1.51, 1.50, 1.49, 1.48, 1.45, 1.45, 1.42, 1.39, 1.38, 1.34, 1.33, 1.28, 1.27, 1.22, 1.20, 1.16, 1.11, 1.10, 1.04, 0.99, 0.99, 0.93, 0.87, 0.85, 0.81, 0.75, 0.70, 0.64, 0.61, 0.58, 0.52, 0.46, 0.40, 0.35, 0.29, 0.23, 0.17, 0.11, 0.05,-0.00,-0.00,-0.06,-0.12,-0.18,-0.24,-0.24, 0.99},dmv2=0.30261220532143773,dmv1_80%HPD_1={-0.36,-0.32,-0.27,-0.27,-0.21,-0.17,-0.14,-0.08,-0.06, 0.01, 0.03, 0.11, 0.15, 0.20, 0.30, 0.30, 0.39, 0.48, 0.58, 0.67, 0.76, 0.86, 0.95, 1.04, 1.04, 1.14, 1.20, 1.23, 1.31, 1.33, 1.41, 1.42, 1.48, 1.51, 1.55, 1.61, 1.61, 1.66, 1.70, 1.71, 1.75, 1.78, 1.79, 1.81, 1.84, 1.86, 1.88, 1.89, 1.90, 1.91, 1.92, 1.93, 1.93, 1.93, 1.93, 1.92, 1.91, 1.90, 1.89, 1.89, 1.87, 1.85, 1.82, 1.79, 1.79,-0.36},dmt_median=1.1287096278886477,height_median=5.104506246438049,height=5.116223426093502,dmv1_median=0.6082645811902226,posterior=0.9292300855460505,dmt_95%_HPD={0.017602527500262255,2.4312773970252044},length=1.2060703756276523,length_median=1.128709627889,dmv2_median=0.24767222068417233,dmv1_range={0.021995544555943027,3.8461478005810585}]:1.155998089940784,1[&dmv_80%HPD_modality=1,dmv2_range={7.910426285223056E-4,2.8519510144881743},height_95%_HPD={0.0,6.401990049198503E-12},length_range={1.546329643674,10.73875243227},length_95%_HPD={4.364445972355,8.144473141347},height_range={0.0,1.050182163453428E-11},dmt_range={1.5463296436737015,10.738752432267454},dmt=6.244134039145587,dmv1=0.3199039268561473,dmv2_80%HPD_1={ 1.00, 1.03, 1.04, 1.04, 1.06, 1.08, 1.09, 1.10, 1.11, 1.11, 1.12, 1.12, 1.13, 1.13, 1.13, 1.13, 1.13, 1.13, 1.12, 1.11, 1.11, 1.11, 1.10, 1.08, 1.07, 1.06, 1.04, 1.04, 1.02, 1.00, 0.97, 0.97, 0.94, 0.91, 0.90, 0.88, 0.84, 0.83, 0.79, 0.76, 0.74, 0.69, 0.68, 0.62, 0.60, 0.55, 0.48, 0.48, 0.41, 0.34, 0.27, 0.20, 0.13, 0.13, 0.06, 0.01,-0.01,-0.07,-0.07,-0.13,-0.14,-0.19,-0.21,-0.23,-0.27,-0.28, 1.00},dmv2=0.31132177375466824,dmv1_80%HPD_1={-0.11,-0.08,-0.05,-0.04,-0.01, 0.03, 0.06, 0.10, 0.13, 0.15, 0.17, 0.20, 0.24, 0.27, 0.31, 0.34, 0.38, 0.41, 0.45, 0.48, 0.49, 0.52, 0.55, 0.59, 0.62, 0.66, 0.69, 0.69, 0.73, 0.76, 0.80, 0.80, 0.83, 0.87, 0.88, 0.90, 0.94, 0.95, 0.97, 1.00, 1.01, 1.04, 1.04, 1.07, 1.08, 1.10, 1.11, 1.11, 1.13, 1.13, 1.13, 1.13, 1.12, 1.11, 1.10, 1.08, 1.07, 1.04, 1.04, 1.01, 1.00, 0.97, 0.95, 0.94, 0.90, 0.89,-0.11},dmt_median=6.239814708255168,height_median=2.000177801164682E-12,height=2.3816590862696153E-12,dmv1_median=0.29511028738036804,dmt_95%_HPD={4.364445972355207,8.144473141346632},length=6.244134039145578,length_median=6.239814708255,dmv2_median=0.2543372980465097,dmv1_range={0.030330555021071428,1.462091761355771}]:6.2722215160319035)[&dmv_80%HPD_modality=1,dmv2_range={0.0011453158430394595,2.8861880722113664},height_95%_HPD={4.452336158789999,8.111028581729002},length_range={4.509591200114,16.18753329282},length_95%_HPD={7.413225938473,12.18661771639},height_range={2.6573963861600003,10.73875243227},dmt_range={4.509591200114344,16.187533292824014},dmv1=0.6209597461663066,dmt=9.817093174010147,dmv2_80%HPD_1={ 1.19, 1.20, 1.27, 1.27, 1.33, 1.34, 1.38, 1.41, 1.43, 1.47, 1.48, 1.50, 1.53, 1.55, 1.55, 1.56, 1.57, 1.58, 1.58, 1.58, 1.57, 1.55, 1.55, 1.53, 1.51, 1.48, 1.48, 1.44, 1.41, 1.40, 1.35, 1.34, 1.29, 1.27, 1.22, 1.20, 1.13, 1.13, 1.06, 1.02, 0.98, 0.91, 0.89, 0.84, 0.77, 0.70, 0.68, 0.63, 0.56, 0.49, 0.42, 0.35, 0.28, 0.21, 0.14, 0.07, 0.04,-0.00,-0.08,-0.15,-0.17,-0.22,-0.29, 1.19},dmv2=0.3633552770197376,dmv1_80%HPD_1={-0.30,-0.29,-0.22,-0.22,-0.14,-0.13,-0.06,-0.02, 0.02, 0.09, 0.12, 0.17, 0.25, 0.33, 0.34, 0.41, 0.48, 0.56, 0.64, 0.72, 0.80, 0.87, 0.89, 0.95, 1.03, 1.11, 1.11, 1.19, 1.25, 1.27, 1.34, 1.36, 1.42, 1.44, 1.50, 1.52, 1.58, 1.58, 1.63, 1.66, 1.68, 1.72, 1.73, 1.76, 1.78, 1.81, 1.81, 1.83, 1.84, 1.85, 1.86, 1.86, 1.85, 1.85, 1.84, 1.82, 1.81, 1.80, 1.77, 1.74, 1.73, 1.71, 1.67,-0.30},dmt_median=9.78623416977447,height_median=6.257762398813004,height=6.272221516034286,dmv1_median=0.5526157464310187,posterior=1.0,dmt_95%_HPD={7.413225938472841,12.186617716390861},length=9.81709317401017,length_median=9.786234169774,dmv2_median=0.29526449657498066,dmv1_range={0.02222088624787431,3.210656043736579}]:9.794721166258945)[&dmv_80%HPD_modality=1,dmv2_range={0.001846054771254591,2.9103263771789383},height_95%_HPD={13.478290410098001,18.706083241997682},length_range={3.297725908062E-4,8.06634234336},length_95%_HPD={0.001131064062559,3.46027521643},height_range={10.348050202599001,21.685669464342098},dmt_range={3.297725908062432E-4,8.066342343359754},dmv1=0.7282414972165937,dmt=1.5437470942352822,dmv2_80%HPD_1={ 1.04, 1.06, 1.14, 1.17, 1.21, 1.27, 1.28, 1.35, 1.35, 1.42, 1.42, 1.48, 1.49, 1.52, 1.55, 1.56, 1.58, 1.60, 1.61, 1.61, 1.60, 1.59, 1.57, 1.56, 1.54, 1.50, 1.49, 1.45, 1.42, 1.39, 1.35, 1.32, 1.28, 1.23, 1.21, 1.14, 1.12, 1.06, 0.99, 0.97, 0.92, 0.85, 0.78, 0.76, 0.71, 0.64, 0.57, 0.49, 0.42, 0.35, 0.28, 0.21, 0.14, 0.07,-0.00,-0.08,-0.08,-0.15,-0.22,-0.29,-0.29, 1.04},dmv2=0.3415959012560553,dmv1_80%HPD_1={-0.39,-0.38,-0.32,-0.29,-0.25,-0.19,-0.18,-0.09,-0.08, 0.02, 0.02, 0.12, 0.16, 0.22, 0.33, 0.36, 0.43, 0.53, 0.63, 0.73, 0.84, 0.94, 1.04, 1.06, 1.14, 1.24, 1.27, 1.35, 1.40, 1.45, 1.51, 1.55, 1.60, 1.65, 1.68, 1.74, 1.76, 1.80, 1.85, 1.86, 1.89, 1.92, 1.95, 1.96, 1.98, 2.00, 2.02, 2.03, 2.03, 2.04, 2.03, 2.03, 2.02, 2.00, 1.98, 1.96, 1.96, 1.93, 1.90, 1.86, 1.86,-0.39},dmt_median=1.3723050397042549,height_median=16.07041627897582,height=16.06694268229323,dmv1_median=0.6417163728966516,posterior=0.9430063326297078,dmt_95%_HPD={0.0011310640625588064,3.4602752164300163},length=1.5437470942352838,length_median=1.372305039704,dmv2_median=0.2738134874743887,dmv1_range={0.027244410979647766,4.199725668126026}]:1.4865031781050035,((5[&dmv_80%HPD_modality=1,dmv2_range={4.6931071665374174E-4,2.571695324523399},height_95%_HPD={0.0,7.30082660993503E-12},length_range={0.4976428422287,8.745131833669},length_95%_HPD={2.639979640579,5.96648855484},height_range={0.0,1.0999201549566351E-11},dmt_range={0.49764284222869115,8.745131833669415},dmt=4.274553171954604,dmv1=0.3780544252692937,dmv2_80%HPD_1={ 1.26, 1.29, 1.32, 1.33, 1.35, 1.38, 1.38, 1.40, 1.41, 1.43, 1.43, 1.44, 1.44, 1.44, 1.44, 1.43, 1.41, 1.40, 1.38, 1.38, 1.36, 1.33, 1.32, 1.30, 1.26, 1.25, 1.21, 1.19, 1.16, 1.13, 1.10, 1.07, 1.04, 1.00, 0.95, 0.94, 0.88, 0.85, 0.81, 0.75, 0.71, 0.69, 0.62, 0.56, 0.50, 0.46, 0.44, 0.37, 0.31, 0.25, 0.20, 0.18, 0.12, 0.06,-0.00,-0.06,-0.07,-0.13,-0.19,-0.19,-0.26, 1.26},dmv2=0.33399889311411524,dmv1_80%HPD_1={-0.24,-0.18,-0.13,-0.12,-0.05, 0.01, 0.01, 0.07, 0.13, 0.19, 0.25, 0.31, 0.37, 0.44, 0.50, 0.56, 0.62, 0.68, 0.74, 0.74, 0.80, 0.86, 0.88, 0.92, 0.99, 0.99, 1.05, 1.07, 1.11, 1.14, 1.17, 1.20, 1.23, 1.26, 1.29, 1.30, 1.34, 1.35, 1.37, 1.40, 1.41, 1.42, 1.44, 1.46, 1.47, 1.47, 1.48, 1.48, 1.48, 1.48, 1.47, 1.47, 1.46, 1.45, 1.43, 1.41, 1.41, 1.38, 1.35, 1.35, 1.32,-0.24},dmt_median=4.239723192950787,height_median=1.4992451724538114E-12,height=2.398647696543747E-12,dmv1_median=0.3257098459484481,dmt_95%_HPD={2.6399796405790537,5.9664885548399536},length=4.274553171954591,length_median=4.239723192951,dmv2_median=0.2692313970355603,dmv1_range={0.011989304993579107,2.5093092637984564}]:4.272291499088682,4[&dmv_80%HPD_modality=1,dmv2_range={8.596350549087534E-4,2.8857329938236775},height_95%_HPD={0.0,7.30082660993503E-12},length_range={0.4976428422287,8.745131833669},length_95%_HPD={2.639979640579,5.96648855484},height_range={0.0,1.0999201549566351E-11},dmt_range={0.49764284222869115,8.745131833669415},dmt=4.274308874750345,dmv1=0.6887375949987943,dmv2_80%HPD_1={ 1.02, 1.05, 1.13, 1.18, 1.20, 1.27, 1.29, 1.34, 1.38, 1.41, 1.45, 1.48, 1.51, 1.55, 1.55, 1.59, 1.61, 1.62, 1.62, 1.62, 1.62, 1.62, 1.60, 1.57, 1.55, 1.53, 1.48, 1.48, 1.41, 1.41, 1.34, 1.33, 1.27, 1.23, 1.20, 1.13, 1.09, 1.05, 0.98, 0.91, 0.91, 0.84, 0.77, 0.70, 0.63, 0.56, 0.56, 0.49, 0.42, 0.35, 0.28, 0.21, 0.15, 0.14, 0.07,-0.01,-0.08,-0.15,-0.20,-0.22,-0.29, 1.02},dmv2=0.34908080224568594,dmv1_80%HPD_1={-0.45,-0.43,-0.37,-0.33,-0.31,-0.24,-0.22,-0.16,-0.10,-0.06, 0.02, 0.07, 0.13, 0.23, 0.25, 0.36, 0.48, 0.58, 0.59, 0.71, 0.75, 0.82, 0.94, 1.05, 1.11, 1.17, 1.28, 1.29, 1.40, 1.41, 1.51, 1.52, 1.59, 1.63, 1.66, 1.72, 1.75, 1.78, 1.82, 1.86, 1.86, 1.89, 1.92, 1.95, 1.96, 1.98, 1.98, 1.99, 2.00, 2.00, 1.99, 1.99, 1.98, 1.98, 1.96, 1.94, 1.92, 1.89, 1.86, 1.86, 1.82,-0.45},dmt_median=4.239818412685134,height_median=1.4992451724538114E-12,height=2.3984184535591176E-12,dmv1_median=0.6056823873384973,dmt_95%_HPD={2.6399796405790537,5.9664885548399536},length=4.2743088747503295,length_median=4.239818412685,dmv2_median=0.27964512627493565,dmv1_range={0.025050526401618083,4.74113411458619}]:4.272291499088683)[&dmv_80%HPD_modality=1,dmv2_range={0.0013667737150096836,3.2322278476278012},height_95%_HPD={2.6399796405803,5.965479787179101},length_range={0.00369582192652,6.750605872158},length_95%_HPD={0.4684036094714,3.419500042725},height_range={0.49764284222870003,8.745131833671898},dmt_range={0.003695821926520182,6.750605872158117},dmv1=0.68220998927356,dmt=1.8835840418078502,dmv2_80%HPD_1={ 1.09, 1.10, 1.18, 1.19, 1.26, 1.27, 1.34, 1.34, 1.39, 1.42, 1.44, 1.48, 1.50, 1.51, 1.53, 1.55, 1.56, 1.56, 1.56, 1.55, 1.54, 1.52, 1.50, 1.49, 1.45, 1.42, 1.41, 1.36, 1.34, 1.30, 1.26, 1.22, 1.18, 1.13, 1.10, 1.02, 1.02, 0.94, 0.88, 0.87, 0.79, 0.71, 0.66, 0.63, 0.55, 0.47, 0.39, 0.31, 0.23, 0.15, 0.07,-0.01,-0.02,-0.08,-0.16,-0.24,-0.25,-0.32, 1.09},dmv2=0.3147029115834292,dmv1_80%HPD_1={-0.35,-0.34,-0.27,-0.26,-0.18,-0.16,-0.07,-0.07, 0.02, 0.06, 0.11, 0.20, 0.26, 0.29, 0.38, 0.47, 0.56, 0.65, 0.74, 0.83, 0.92, 1.01, 1.07, 1.10, 1.19, 1.27, 1.28, 1.37, 1.40, 1.46, 1.51, 1.55, 1.60, 1.64, 1.67, 1.74, 1.74, 1.79, 1.83, 1.83, 1.87, 1.90, 1.92, 1.93, 1.94, 1.96, 1.97, 1.97, 1.96, 1.96, 1.94, 1.92, 1.92, 1.90, 1.87, 1.83, 1.83, 1.78,-0.35},dmt_median=1.8085442743221973,height_median=4.237146482023999,height=4.272291499091081,dmv1_median=0.6018458768695558,posterior=0.9954227308076881,dmt_95%_HPD={0.46840360947136084,3.4195000427252595},length=1.8835840418078509,length_median=1.808544274322,dmv2_median=0.25316424183333947,dmv1_range={0.02379796835628211,3.7182539584958803}]:1.8777088936861217,(12[&dmv_80%HPD_modality=1,dmv2_range={7.746799579936263E-4,3.274007728131364},height_95%_HPD={0.0,7.297273896256229E-12},length_range={0.007340080272113,4.002991104584},length_95%_HPD={0.7149438427277,2.436517017075},height_range={0.0,1.1002754263245151E-11},dmt_range={0.007340080272112645,4.002991104583786},dmt=1.5344989280057801,dmv1=0.6907971583914869,dmv2_80%HPD_1={ 1.17, 1.20, 1.28, 1.29, 1.36, 1.38, 1.44, 1.45, 1.52, 1.52, 1.57, 1.60, 1.61, 1.64, 1.66, 1.68, 1.68, 1.69, 1.69, 1.68, 1.68, 1.67, 1.64, 1.61, 1.60, 1.57, 1.53, 1.52, 1.47, 1.44, 1.39, 1.36, 1.30, 1.28, 1.20, 1.20, 1.12, 1.05, 1.04, 0.96, 0.88, 0.85, 0.80, 0.72, 0.64, 0.56, 0.48, 0.39, 0.31, 0.23, 0.15, 0.07,-0.01,-0.04,-0.09,-0.17,-0.25,-0.25,-0.33, 1.17},dmv2=0.4035927897422365,dmv1_80%HPD_1={-0.39,-0.37,-0.30,-0.29,-0.21,-0.19,-0.11,-0.09, 0.01, 0.01, 0.11, 0.19, 0.21, 0.31, 0.42, 0.51, 0.52, 0.62, 0.72, 0.82, 0.83, 0.92, 1.02, 1.12, 1.16, 1.22, 1.32, 1.33, 1.42, 1.46, 1.52, 1.56, 1.62, 1.65, 1.72, 1.72, 1.78, 1.82, 1.83, 1.88, 1.91, 1.92, 1.94, 1.97, 1.99, 2.00, 2.01, 2.01, 2.00, 2.00, 1.98, 1.96, 1.94, 1.92, 1.90, 1.87, 1.82, 1.82, 1.77,-0.39},dmt_median=1.5024856115060452,height_median=1.4992451724538114E-12,height=2.3951582141427317E-12,dmv1_median=0.6060497990546897,dmt_95%_HPD={0.7149438427277063,2.436517017074672},length=1.534498928005786,length_median=1.502485611506,dmv2_median=0.3450746670426931,dmv1_range={0.021730442248749024,4.124316355601578}]:1.53858738384599,(9[&dmv_80%HPD_modality=1,dmv2_range={7.462058910834168E-4,2.7249052732291514},height_95%_HPD={0.0,7.30437932361383E-12},length_range={5.640694789092E-4,2.281346836335},length_95%_HPD={0.2410325148147,1.329820917763},height_range={0.0,1.1102230246251565E-11},dmt_range={5.640694789092125E-4,2.281346836334962},dmt=0.7605670148724936,dmv1=0.5083730957516216,dmv2_80%HPD_1={ 1.12, 1.13, 1.19, 1.20, 1.24, 1.26, 1.29, 1.33, 1.33, 1.36, 1.39, 1.40, 1.41, 1.42, 1.43, 1.44, 1.43, 1.43, 1.42, 1.40, 1.40, 1.38, 1.35, 1.33, 1.32, 1.27, 1.26, 1.22, 1.20, 1.16, 1.13, 1.09, 1.06, 1.01, 1.00, 0.93, 0.90, 0.86, 0.80, 0.76, 0.73, 0.66, 0.60, 0.55, 0.53, 0.46, 0.40, 0.33, 0.26, 0.20, 0.13, 0.06,-0.00,-0.01,-0.07,-0.14,-0.20,-0.23,-0.27, 1.12},dmv2=0.2680269358899551,dmv1_80%HPD_1={-0.31,-0.31,-0.24,-0.22,-0.16,-0.12,-0.08, 0.00, 0.00, 0.08, 0.16, 0.19, 0.24, 0.32, 0.40, 0.48, 0.55, 0.63, 0.71, 0.79, 0.81, 0.87, 0.95, 1.00, 1.03, 1.11, 1.12, 1.19, 1.22, 1.26, 1.31, 1.34, 1.37, 1.42, 1.43, 1.48, 1.50, 1.53, 1.57, 1.58, 1.60, 1.62, 1.65, 1.66, 1.66, 1.68, 1.69, 1.69, 1.69, 1.69, 1.69, 1.68, 1.66, 1.66, 1.64, 1.62, 1.59, 1.58, 1.56,-0.31},dmt_median=0.7469438574321369,height_median=1.5027978861326119E-12,height=2.397578409061552E-12,dmv1_median=0.4407058349751468,dmt_95%_HPD={0.2410325148147397,1.3298209177630715},length=0.7605670148724952,length_median=0.7469438574321,dmv2_median=0.21238931035636435,dmv1_range={0.007658124710331369,3.2331750898123355}]:0.7594371089134553,10[&dmv_80%HPD_modality=1,dmv2_range={0.002109970766162097,3.1382096266885986},height_95%_HPD={0.0,7.30260296677443E-12},length_range={5.640694789092E-4,2.049962818013},length_95%_HPD={0.242444380468,1.329820917763},height_range={0.0,1.1102230246251565E-11},dmt_range={5.640694789092125E-4,2.0499628180127},dmt=0.7622304157904827,dmv1=1.0712000615602069,dmv2_80%HPD_1={-0.31,-0.23,-0.16,-0.16,-0.08,-0.00, 0.07, 0.15, 0.23, 0.30, 0.38, 0.46, 0.53, 0.61, 0.69, 0.76, 0.84, 0.88, 0.92, 0.99, 1.07, 1.11, 1.15, 1.22, 1.28, 1.30, 1.38, 1.40, 1.45, 1.50, 1.53, 1.58, 1.61, 1.64, 1.69, 1.69, 1.72, 1.75, 1.76, 1.76, 1.77, 1.76, 1.76, 1.74, 1.72, 1.69, 1.68, 1.63, 1.61, 1.57, 1.53, 1.49, 1.45, 1.40, 1.38, 1.30, 1.28, 1.22, 1.15, 1.13, 1.07, 0.99, 0.92, 0.91, 0.84, 0.76, 0.69, 0.61, 0.53, 0.46, 0.38, 0.30, 0.23, 0.15, 0.07,-0.00,-0.08,-0.16,-0.19,-0.23,-0.31,-0.31},dmv2=0.3726118596999256,dmv1_80%HPD_1={-0.25,-0.29,-0.33,-0.33,-0.36,-0.38,-0.40,-0.41,-0.42,-0.43,-0.43,-0.43,-0.42,-0.41,-0.39,-0.37,-0.34,-0.33,-0.31,-0.27,-0.23,-0.20,-0.18,-0.12,-0.08,-0.06, 0.02, 0.05, 0.11, 0.17, 0.22, 0.29, 0.36, 0.42, 0.54, 0.54, 0.67, 0.79, 0.91, 0.92, 1.04, 1.13, 1.16, 1.29, 1.41, 1.52, 1.54, 1.66, 1.71, 1.79, 1.85, 1.91, 1.96, 2.03, 2.06, 2.14, 2.16, 2.21, 2.27, 2.28, 2.32, 2.37, 2.41, 2.41, 2.44, 2.47, 2.49, 2.51, 2.52, 2.53, 2.53, 2.53, 2.52, 2.51, 2.50, 2.48, 2.45, 2.42, 2.41, 2.39, 2.35,-0.25},dmt_median=0.7486052588535941,height_median=1.5027978861326119E-12,height=2.3976906228710043E-12,dmv1_median=0.9900777391956838,dmt_95%_HPD={0.24244438046795108,1.3298209177630715},length=0.762230415790483,length_median=0.7486052588536,dmv2_median=0.30377026474265845,dmv1_range={0.056707476539914134,5.131714086128788}]:0.7594371089134552)[&dmv_80%HPD_modality=1,dmv2_range={7.531772907247447E-4,2.424899328251799},height_95%_HPD={0.24312830769099847,1.329272375398304},length_range={4.784244733069E-5,3.250624605064},length_95%_HPD={0.06614023276602,1.586274767229},height_range={5.640694790010059E-4,2.0232428905780004},dmt_range={4.784244733069265E-5,3.2506246050638876},dmv1=0.6371685067052565,dmt=0.7942212810525097,dmv2_80%HPD_1={-0.24,-0.21,-0.18,-0.12,-0.06,-0.00, 0.06, 0.11, 0.12, 0.17, 0.23, 0.29, 0.35, 0.41, 0.47, 0.53, 0.53, 0.59, 0.65, 0.71, 0.77, 0.83, 0.85, 0.89, 0.95, 1.01, 1.03, 1.06, 1.12, 1.15, 1.18, 1.24, 1.25, 1.30, 1.33, 1.36, 1.39, 1.42, 1.44, 1.48, 1.48, 1.51, 1.53, 1.53, 1.53, 1.52, 1.51, 1.48, 1.48, 1.44, 1.42, 1.38, 1.36, 1.32, 1.30, 1.24, 1.24, 1.18, 1.13, 1.12, 1.06, 1.01, 1.00,-0.24},dmv2=0.32351131237908737,dmv1_80%HPD_1={ 1.74, 1.75, 1.77, 1.79, 1.82, 1.84, 1.85, 1.86, 1.86, 1.87, 1.88, 1.88, 1.88, 1.88, 1.87, 1.86, 1.86, 1.85, 1.83, 1.82, 1.79, 1.77, 1.75, 1.74, 1.70, 1.66, 1.65, 1.61, 1.56, 1.54, 1.50, 1.44, 1.43, 1.36, 1.32, 1.27, 1.21, 1.15, 1.10, 0.99, 0.99, 0.88, 0.77, 0.66, 0.56, 0.45, 0.34, 0.24, 0.23, 0.12, 0.09, 0.01,-0.03,-0.10,-0.12,-0.20,-0.21,-0.27,-0.32,-0.32,-0.37,-0.42,-0.42, 1.74},dmt_median=0.7477913257106139,height_median=0.7452546698950462,height=0.7594371089158528,dmv1_median=0.5616403722628581,posterior=0.9759804466170425,dmt_95%_HPD={0.06614023276602232,1.58627476722914},length=0.7942212810525063,length_median=0.74779132571065,dmv2_median=0.27263782291553695,dmv1_range={0.020191680778051252,4.4690262497878805}]:0.7791502749325324)[&dmv_80%HPD_modality=1,dmv2_range={1.5904876233133127E-4,3.6269513952260937},height_95%_HPD={0.7303220451509986,2.4082409104330598},length_range={0.4850862501558,9.402614797357},length_95%_HPD={2.817372706912,6.461232355549},height_range={0.1910715576639319,4.0029911045847015},dmt_range={0.4850862501557851,9.402614797357243},dmv1=0.7308101235087714,dmt=4.610199011288444,dmv2_80%HPD_1={ 1.05, 1.06, 1.15, 1.18, 1.24, 1.28, 1.33, 1.36, 1.41, 1.43, 1.49, 1.50, 1.53, 1.56, 1.59, 1.59, 1.60, 1.61, 1.61, 1.60, 1.59, 1.58, 1.55, 1.52, 1.50, 1.47, 1.42, 1.41, 1.34, 1.33, 1.26, 1.24, 1.15, 1.15, 1.06, 1.01, 0.97, 0.88, 0.82, 0.79, 0.70, 0.61, 0.53, 0.44, 0.35, 0.26, 0.17, 0.08,-0.01,-0.10,-0.17,-0.18,-0.27,-0.36, 1.05},dmv2=0.33011674223162835,dmv1_80%HPD_1={-0.37,-0.36,-0.29,-0.26,-0.21,-0.16,-0.11,-0.05, 0.02, 0.05, 0.15, 0.19, 0.26, 0.36, 0.47, 0.51, 0.57, 0.68, 0.78, 0.89, 0.92, 0.99, 1.10, 1.20, 1.24, 1.31, 1.41, 1.41, 1.51, 1.54, 1.62, 1.64, 1.72, 1.73, 1.80, 1.83, 1.86, 1.91, 1.93, 1.95, 1.98, 2.00, 2.02, 2.03, 2.04, 2.03, 2.03, 2.01, 1.99, 1.96, 1.93, 1.93, 1.88, 1.83,-0.37},dmt_median=4.565364241371119,height_median=1.5026251270897006,height=1.5385873838483852,dmv1_median=0.6674743633392526,posterior=1.0,dmt_95%_HPD={2.8173727069124115,6.46123235554923},length=4.6101990112884375,length_median=4.565364241371,dmv2_median=0.27223829034474073,dmv1_range={0.05872942857839597,4.330472471012472}]:4.6114130089288174)[&dmv_80%HPD_modality=1,dmv2_range={0.001565732668145199,2.701932030857599},height_95%_HPD={4.3383884039112,8.058191815570998},length_range={5.398048791591,17.42458179777},length_95%_HPD={8.804552899329,13.93333653348},height_range={2.0316125654541395,10.65737382783},dmt_range={5.398048791591326,17.424581797772987},dmv1=0.6461777488563294,dmt=11.386725572171223,dmv2_80%HPD_1={ 1.05, 1.05, 1.12, 1.18, 1.19, 1.25, 1.28, 1.32, 1.36, 1.38, 1.42, 1.45, 1.48, 1.52, 1.52, 1.55, 1.57, 1.58, 1.58, 1.57, 1.56, 1.54, 1.52, 1.50, 1.46, 1.45, 1.40, 1.38, 1.33, 1.32, 1.25, 1.25, 1.19, 1.14, 1.12, 1.05, 0.99, 0.99, 0.92, 0.86, 0.79, 0.79, 0.72, 0.66, 0.59, 0.53, 0.46, 0.39, 0.33, 0.26, 0.19, 0.13, 0.06,-0.00,-0.07,-0.12,-0.14,-0.20,-0.27, 1.05},dmv2=0.3339278539447057,dmv1_80%HPD_1={-0.41,-0.41,-0.36,-0.30,-0.30,-0.23,-0.20,-0.15,-0.09,-0.05, 0.02, 0.07, 0.12, 0.23, 0.24, 0.34, 0.44, 0.55, 0.66, 0.76, 0.87, 0.98, 1.03, 1.08, 1.19, 1.20, 1.30, 1.32, 1.40, 1.42, 1.50, 1.51, 1.57, 1.62, 1.63, 1.68, 1.72, 1.73, 1.77, 1.80, 1.83, 1.83, 1.85, 1.88, 1.89, 1.90, 1.91, 1.92, 1.92, 1.92, 1.91, 1.90, 1.89, 1.87, 1.85, 1.83, 1.82, 1.79, 1.76,-0.41},dmt_median=11.35089653641366,height_median=6.097805743899,height=6.150000392777203,dmv1_median=0.5734741814210386,posterior=1.0,dmt_95%_HPD={8.804552899329014,13.933336533479945},length=11.386725572171173,length_median=11.35089653641,dmv2_median=0.2670434460926085,dmv1_range={0.024650108631531595,4.382003027404066}]:11.403445467621031)[&dmv_80%HPD_modality=1,dmv2_range={0.028743853374654058,4.190881305525398},height_95%_HPD={14.69035769424,20.620263162479496},height_range={11.170895661926,24.126084176136},dmt_range={0.0016330555169190575,21.16822531909663},dmt=1.3977252045023458,dmv1=0.6830384713021236,dmv2_80%HPD_1={-0.39,-0.34,-0.29,-0.23,-0.18,-0.10,-0.08, 0.02, 0.06, 0.12, 0.22, 0.28, 0.33, 0.43, 0.53, 0.63, 0.73, 0.73, 0.84, 0.94, 0.94, 1.04, 1.14, 1.24, 1.35, 1.36, 1.45, 1.55, 1.55, 1.65, 1.68, 1.75, 1.78, 1.85, 1.86, 1.92, 1.96, 1.96, 2.00, 2.03, 2.05, 2.06, 2.06, 2.06, 2.06, 2.06, 2.05, 2.03, 2.01, 1.98, 1.96, 1.94, 1.89, 1.85, 1.83, 1.77, 1.75, 1.69, 1.65, 1.60, 1.55, 1.50,-0.39},dmv2=0.6830384713021236,dmv1_80%HPD_1={ 1.50, 1.55, 1.60, 1.65, 1.69, 1.75, 1.77, 1.83, 1.85, 1.89, 1.94, 1.96, 1.98, 2.01, 2.03, 2.05, 2.06, 2.06, 2.06, 2.06, 2.06, 2.05, 2.03, 2.00, 1.96, 1.96, 1.92, 1.86, 1.85, 1.78, 1.75, 1.68, 1.65, 1.55, 1.55, 1.45, 1.36, 1.35, 1.24, 1.14, 1.04, 0.94, 0.94, 0.84, 0.73, 0.73, 0.63, 0.53, 0.43, 0.33, 0.28, 0.22, 0.12, 0.06, 0.02,-0.08,-0.10,-0.18,-0.23,-0.29,-0.34,-0.39, 1.50},dmt_median=0.9323578366920238,height_median=17.5199814268885,height=17.553445860398234,posterior=1.0,dmv1_median=0.5991541261792759,dmt_95%_HPD={0.007138171799530468,4.246811645696923},length=0.0,dmv2_median=0.5991541261792759,dmv1_range={0.028743853374654058,4.190881305525398}];
End;
